# Supplementary material for: 1,5-Bis(1-phenyl­ethyl­idene)carbonohydrazide
Source: Acta Crystallogr Sect E Struct Rep Online. 2010 Oct 23;66(Pt 11):o2901. doi: 10.1107/S1600536810042121 (PMC3009061; doi:10.1107/S1600536810042121)
Supplement: Supplementary file 2 [file e-66-o2901-Isup2.hkl]

# 
# h,k,l, Fc-squared, Fo-squared, sigma(Fo-squared) and status flag 
# 
data_I
_shelx_title ' 101002e in P2/n' 
_shelx_refln_list_code          4 
_shelx_F_calc_maximum      166.72 
_exptl_crystal_F_000       624.00 
_reflns_d_resolution_high  0.8403 
 
loop_ 
 _symmetry_equiv_pos_as_xyz 
 'x, y, z' 
 '-x+1/2, y, -z+1/2' 
 '-x, -y, -z' 
 'x-1/2, -y, z-1/2' 
 
_cell_length_a    12.9393 
_cell_length_b     5.4858 
_cell_length_c    22.7033 
_cell_angle_alpha  90.000 
_cell_angle_beta  104.681 
_cell_angle_gamma  90.000 
 
_shelx_F_squared_multiplier     1.000 
 
loop_ 
 _refln_index_h 
 _refln_index_k 
 _refln_index_l 
 _refln_F_squared_calc 
 _refln_F_squared_meas 
 _refln_F_squared_sigma 
 _refln_observed_status 
   2   0   0    14335.48    13536.53    199.49 o 
   4   0   0      799.20      859.05     19.79 o 
   6   0   0     2113.65     2324.25     55.57 o 
   8   0   0        0.15       -2.42      2.28 o 
  10   0   0      135.75      134.73      8.02 o 
  12   0   0      450.06      531.62     24.99 o 
  14   0   0       26.88       12.71     13.14 o 
   0   1   0    10034.24    10153.25     90.28 o 
   1   1   0     1787.70     1807.98     32.88 o 
   2   1   0      341.41      336.14      6.87 o 
   3   1   0      936.09      953.71     18.76 o 
   4   1   0     1384.72     1435.12     25.82 o 
   5   1   0      599.95      670.96     10.22 o 
   6   1   0      968.95     1013.06     14.73 o 
   7   1   0      100.11      118.38      4.56 o 
   8   1   0      251.78      257.17      6.86 o 
   9   1   0        2.01        2.03      2.28 o 
  10   1   0        7.15        8.96      2.96 o 
  11   1   0      136.00      140.98      8.36 o 
  12   1   0       43.14       39.69      6.28 o 
  13   1   0       13.93       17.84      9.63 o 
  14   1   0        7.86        9.32      9.65 o 
   0   2   0       23.16       23.51      5.56 o 
   1   2   0       97.38       95.62      8.28 o 
   2   2   0       29.42       25.74      4.44 o 
   3   2   0      562.42      544.79     12.75 o 
   4   2   0      434.53      433.06      8.73 o 
   5   2   0     1046.93     1160.95     22.22 o 
   6   2   0       13.34       18.33      2.84 o 
   7   2   0     1074.22     1129.74     30.45 o 
   8   2   0       93.96       92.57      6.68 o 
   9   2   0       81.00       78.92      9.06 o 
  10   2   0        9.38        5.47      5.51 o 
  11   2   0       13.22       12.48      5.50 o 
  12   2   0        2.27        3.77      5.35 o 
  13   2   0        0.29        3.33      6.05 o 
  14   2   0        0.31        4.78      8.36 o 
   0   3   0       25.86       20.19      8.12 o 
   1   3   0      133.10      109.69      9.33 o 
   2   3   0        5.38       -0.75      6.45 o 
   3   3   0      436.45      512.81     16.40 o 
   4   3   0       61.30       51.33      4.72 o 
   5   3   0       90.31       88.79      5.41 o 
   6   3   0        1.70       -0.90      3.32 o 
   7   3   0        0.75       -2.93      3.01 o 
   8   3   0        6.29        7.84      5.29 o 
   9   3   0      239.79      224.07     14.00 o 
  10   3   0       12.07       12.86      6.03 o 
  11   3   0        2.29        7.99      7.02 o 
  12   3   0        6.53        7.16      6.56 o 
  13   3   0        2.61        4.31      7.39 o 
   0   4   0       37.29       34.72     11.01 o 
   1   4   0      109.81      101.01      8.30 o 
   2   4   0      163.09      151.67     10.08 o 
   3   4   0      289.75      314.90     17.37 o 
   4   4   0        3.52        7.63      5.45 o 
   5   4   0        8.49       11.41      5.06 o 
   6   4   0        1.51       -1.36      4.59 o 
   7   4   0        4.26       -0.58      6.62 o 
   8   4   0        1.65       -3.30      7.01 o 
   9   4   0       64.78       78.14     18.16 o 
  10   4   0       48.25       49.56     11.26 o 
  11   4   0        8.65       10.01     13.52 o 
   0   5   0       77.94       60.37     13.89 o 
   1   5   0       20.31       31.46      9.62 o 
   2   5   0      305.14      332.07     16.58 o 
   3   5   0       83.56       87.51      9.99 o 
   4   5   0       17.84       13.56      6.85 o 
   5   5   0       12.77        6.30     10.26 o 
   6   5   0        2.81        1.77      8.05 o 
   7   5   0        0.60        3.10      7.64 o 
   8   5   0        1.62       -3.12      8.18 o 
   9   5   0        1.85        9.82      9.26 o 
   0   6   0       38.70       20.19     11.75 o 
   1   6   0        1.99        7.84     10.05 o 
   2   6   0        6.03        6.95     10.10 o 
   3   6   0        4.22       11.25     10.97 o 
   4   6   0       12.23       18.91     14.32 o 
   5   6   0        2.51        7.69      9.59 o 
 -13   0   1       44.28       50.75     14.64 o 
 -11   0   1       55.64       46.82      6.02 o 
  -9   0   1       96.64       98.70      9.90 o 
  -7   0   1      238.99      204.82     11.91 o 
  -5   0   1     1011.49     1213.06     15.63 o 
  -3   0   1     1911.14     1809.09     53.59 o 
   3   0   1      357.08      369.11     11.85 o 
   5   0   1        9.71        7.21      2.06 o 
   7   0   1       22.67       12.89      2.74 o 
   9   0   1      133.66      140.61      7.59 o 
  11   0   1      885.28      996.80     66.56 o 
  13   0   1      135.12      157.70     21.90 o 
 -14   1   1       10.82       21.61     10.02 o 
 -13   1   1       56.89       51.12      7.16 o 
 -12   1   1       32.63       40.74      6.47 o 
 -11   1   1       20.26       19.98      4.59 o 
 -10   1   1       18.42       14.34      3.20 o 
  -9   1   1        3.74        3.55      2.28 o 
  -8   1   1        7.04        4.21      1.94 o 
  -7   1   1       64.71       57.20      3.29 o 
  -6   1   1       37.21       48.15      2.91 o 
  -5   1   1      847.12      926.68     10.09 o 
  -4   1   1      387.40      392.05      6.61 o 
  -3   1   1      976.50     1066.61     23.96 o 
  -2   1   1      761.80      712.59     12.21 o 
  -1   1   1     1381.10     1347.92     32.22 o 
   0   1   1      631.43      657.12      9.88 o 
   1   1   1      393.42      392.97      8.24 o 
   2   1   1     3137.84     3008.48     31.86 o 
   3   1   1      289.16      294.32      8.86 o 
   4   1   1        3.26        2.95      1.26 o 
   5   1   1       23.79       18.21      1.84 o 
   6   1   1      689.69      768.59     10.14 o 
   7   1   1      663.49      773.57     10.98 o 
   8   1   1      135.66      122.82      4.99 o 
   9   1   1      119.83      110.68      5.11 o 
  10   1   1      688.69      719.84     15.13 o 
  11   1   1        0.19       -0.11      4.10 o 
  12   1   1        2.24       -0.23      5.39 o 
  13   1   1       13.98       16.00     10.63 o 
  14   1   1       20.20       33.40     11.41 o 
 -14   2   1        0.14       -1.98      4.52 o 
 -13   2   1        5.30       -0.93      5.88 o 
 -12   2   1        9.95       14.05      6.26 o 
 -11   2   1        0.58        2.02      3.82 o 
 -10   2   1        3.32        5.42      4.22 o 
  -9   2   1       38.94       44.08      5.34 o 
  -8   2   1        6.19        1.59      3.13 o 
  -7   2   1       47.66       72.24      4.56 o 
  -6   2   1      265.54      287.33      9.74 o 
  -5   2   1       10.17       11.49      2.21 o 
  -4   2   1        3.15        1.66      1.73 o 
  -3   2   1        3.59        1.88      1.88 o 
  -2   2   1      695.86      767.67     15.43 o 
  -1   2   1       65.34       68.14      4.88 o 
   0   2   1        2.94        1.66      3.29 o 
   1   2   1       39.78       37.98      5.18 o 
   2   2   1        0.60       -0.37      1.82 o 
   3   2   1      193.38      196.21      6.03 o 
   4   2   1     2413.96     2464.43     97.63 o 
   5   2   1       10.45       11.44      2.43 o 
   6   2   1      377.00      389.08      9.09 o 
   7   2   1       20.69       25.71      3.28 o 
   8   2   1        0.01        2.93      2.85 o 
   9   2   1      199.53      200.79     12.01 o 
  10   2   1      264.16      263.22     14.30 o 
  11   2   1        1.03        3.06      5.69 o 
  12   2   1       30.87       36.16      7.48 o 
  13   2   1       19.62       19.79      6.65 o 
  14   2   1        0.03        2.85     10.89 o 
 -13   3   1        2.58        5.42      6.69 o 
 -12   3   1        7.23        9.70      6.51 o 
 -11   3   1        0.09       -1.09      5.59 o 
 -10   3   1        3.61        8.76      5.42 o 
  -9   3   1        7.79        8.94      5.47 o 
  -8   3   1        2.97        3.01      4.01 o 
  -7   3   1      114.91      106.86      7.41 o 
  -6   3   1        4.57        5.64      4.10 o 
  -5   3   1        5.77        3.23      2.46 o 
  -4   3   1       56.00       50.22      4.50 o 
  -3   3   1      158.92      139.76      8.42 o 
  -2   3   1      250.18      238.03     10.49 o 
  -1   3   1        6.12        2.04      4.41 o 
   0   3   1       68.61       68.63     14.05 o 
   1   3   1      142.58      143.20     10.66 o 
   2   3   1       43.17       38.70      6.84 o 
   3   3   1       17.36        9.83      3.25 o 
   4   3   1        0.00       -0.60      2.13 o 
   5   3   1       15.33       16.45      3.03 o 
   6   3   1       19.27       19.30      3.22 o 
   7   3   1       17.77       15.70      5.25 o 
   8   3   1       15.67        9.84      6.70 o 
   9   3   1        5.30        0.60      5.69 o 
  10   3   1       24.82       26.45      7.08 o 
  11   3   1        1.88        1.14      5.97 o 
  12   3   1        1.66        6.71      7.33 o 
  13   3   1        1.35        3.64      7.58 o 
 -11   4   1        0.52        1.87      9.75 o 
 -10   4   1        1.55       -2.07      6.91 o 
  -9   4   1        0.20       11.07      9.51 o 
  -8   4   1       63.51       57.34     11.33 o 
  -7   4   1        7.06        5.02      6.40 o 
  -6   4   1        2.85        1.05      4.88 o 
  -5   4   1       46.78       47.33      6.77 o 
  -4   4   1       42.77       54.52     13.15 o 
  -3   4   1      118.61      134.05      9.69 o 
  -2   4   1       70.48       62.30      7.15 o 
  -1   4   1       19.96       21.83      4.93 o 
   0   4   1       15.85        9.13      5.60 o 
   1   4   1       94.23       96.76     10.42 o 
   2   4   1       13.53        9.75      6.15 o 
   3   4   1        0.08        1.56      3.61 o 
   4   4   1        0.48       -1.74      4.66 o 
   5   4   1       21.63       17.74      6.08 o 
   6   4   1        3.41        5.06      6.26 o 
   7   4   1        0.01       -1.28      6.83 o 
   8   4   1        1.26        1.04      7.69 o 
   9   4   1        0.04        3.27      6.00 o 
  10   4   1        9.78       11.94      6.61 o 
  11   4   1        1.89        4.12      6.41 o 
  -9   5   1        0.93        3.89      7.94 o 
  -8   5   1       23.05       21.97      9.76 o 
  -7   5   1        0.22        1.90      7.47 o 
  -6   5   1        0.08       -3.90      8.34 o 
  -5   5   1       11.97        8.04      6.39 o 
  -4   5   1       39.48       44.47      7.71 o 
  -3   5   1        7.85       16.67      8.60 o 
  -2   5   1      451.43      486.25     19.67 o 
  -1   5   1       20.79       21.14      9.10 o 
   0   5   1       24.57       29.25      8.21 o 
   1   5   1       83.43       84.00      9.87 o 
   2   5   1       60.32       68.56      8.68 o 
   3   5   1        0.00        5.57      6.08 o 
   4   5   1       14.33       14.29      5.73 o 
   5   5   1        0.92        0.32      9.12 o 
   6   5   1        0.02       -2.95      9.03 o 
   7   5   1       10.33       20.15      8.68 o 
   8   5   1       53.33       70.27     14.11 o 
   9   5   1        2.88        7.82      8.91 o 
  -5   6   1        3.34        2.56     13.04 o 
  -4   6   1        7.39       11.01     12.39 o 
  -3   6   1        0.93        3.41      9.22 o 
  -2   6   1        1.66       11.86     14.64 o 
  -1   6   1       10.74       13.90     11.49 o 
   0   6   1        0.02       -1.96      6.56 o 
   1   6   1        1.20        5.27      9.88 o 
   2   6   1        1.21        3.57      9.54 o 
   3   6   1        8.95      -10.47     13.46 o 
   4   6   1        1.29        3.37     10.82 o 
   5   6   1        0.71       10.74     11.22 o 
 -14   0   2       42.15       32.27     14.00 o 
 -12   0   2      365.63      378.95     16.10 o 
 -10   0   2      172.32      166.07      8.87 o 
  -8   0   2       21.25       19.56      3.23 o 
  -6   0   2       12.56       13.22      2.34 o 
  -4   0   2     2171.86     2152.11     34.92 o 
  -2   0   2       11.87        8.76      1.50 o 
   2   0   2    12305.53    11879.11     92.95 o 
   4   0   2      730.33      793.46     11.71 o 
   6   0   2     3089.97     3256.04     80.25 o 
   8   0   2       22.66       17.63      3.41 o 
  10   0   2        4.54        5.40      3.77 o 
  12   0   2       83.11       90.93     12.15 o 
 -14   1   2        0.60        0.70      7.49 o 
 -13   1   2       21.17       18.03      5.92 o 
 -12   1   2      129.82      134.71      8.56 o 
 -11   1   2      196.13      189.13      7.87 o 
 -10   1   2       30.47       27.28      3.49 o 
  -9   1   2      111.97      109.66      4.95 o 
  -8   1   2      132.37      117.75      4.82 o 
  -7   1   2      238.64      247.65      6.21 o 
  -6   1   2       35.91       40.20      2.69 o 
  -5   1   2      575.89      589.99      8.83 o 
  -4   1   2     1274.52     1292.95     26.31 o 
  -3   1   2       12.32       16.53      2.08 o 
  -2   1   2     4309.12     3947.81     64.39 o 
  -1   1   2       98.91       93.82      3.82 o 
   0   1   2     6457.26     6040.03    101.92 o 
   1   1   2      390.03      410.98     10.21 o 
   2   1   2        2.87       -0.84      1.37 o 
   3   1   2       17.11       14.40      1.43 o 
   4   1   2      633.06      688.12      9.17 o 
   5   1   2       77.19       76.03      3.48 o 
   6   1   2       33.97       35.83      2.59 o 
   7   1   2       39.33       40.78      2.99 o 
   8   1   2      125.28      141.02      5.28 o 
   9   1   2       51.38       47.42      4.42 o 
  10   1   2      330.35      369.76     11.29 o 
  11   1   2        0.00        0.28      3.89 o 
  12   1   2        4.27       -6.48      7.51 o 
  13   1   2       49.03       55.18     10.82 o 
  14   1   2        0.00        5.37      8.77 o 
 -14   2   2        1.81        2.38      6.27 o 
 -13   2   2        0.00       -5.17      5.56 o 
 -12   2   2       27.70       20.76      5.85 o 
 -11   2   2        9.18        6.43      4.80 o 
 -10   2   2        2.65        3.11      3.92 o 
  -9   2   2      157.90      164.79      8.66 o 
  -8   2   2        0.27       -2.08      2.69 o 
  -7   2   2      112.97      104.86      5.01 o 
  -6   2   2       11.03        8.81      2.29 o 
  -5   2   2      271.68      257.67      6.40 o 
  -4   2   2      493.75      510.53      9.21 o 
  -3   2   2      342.49      366.76     10.78 o 
  -2   2   2      973.36      887.92     85.09 o 
  -1   2   2     2220.89     2293.19     54.32 o 
   0   2   2       64.58       49.83      5.71 o 
   1   2   2       14.90       21.25      3.45 o 
   2   2   2      228.35      203.86      6.67 o 
   3   2   2       98.43       90.95      4.71 o 
   4   2   2      223.56      207.53      6.25 o 
   5   2   2       15.69        9.87      2.48 o 
   6   2   2        0.19        0.36      2.34 o 
   7   2   2        8.69        8.13      2.77 o 
   8   2   2      124.77      126.21      7.42 o 
   9   2   2      399.89      424.94     17.63 o 
  10   2   2      184.75      185.92     12.32 o 
  11   2   2        1.52       -1.40      4.97 o 
  12   2   2        4.28        4.53      6.01 o 
  13   2   2        0.01       -0.36      7.18 o 
 -13   3   2        1.28        2.82      7.45 o 
 -12   3   2        3.35        2.78      6.87 o 
 -11   3   2       29.07       25.00      6.44 o 
 -10   3   2       36.13       31.38      8.99 o 
  -9   3   2       54.04       41.85      8.16 o 
  -8   3   2       13.02       11.75      6.09 o 
  -7   3   2        5.44        8.13      3.92 o 
  -6   3   2        3.24        5.77      4.00 o 
  -5   3   2        0.57        0.65      5.47 o 
  -4   3   2      264.29      267.49     12.43 o 
  -3   3   2      201.92      194.28     10.30 o 
  -2   3   2       95.34       97.11      6.96 o 
  -1   3   2      406.47      393.23     16.81 o 
   0   3   2       40.36       49.34      6.04 o 
   1   3   2      146.62      124.25      9.75 o 
   2   3   2      522.17      547.25     37.88 o 
   3   3   2      228.21      239.07      8.82 o 
   4   3   2       22.02       18.99      3.17 o 
   5   3   2       95.21       81.80      5.13 o 
   6   3   2        9.03        9.19      2.84 o 
   7   3   2      113.65      114.28     10.08 o 
   8   3   2      113.33      116.59     10.81 o 
   9   3   2       12.97        4.46      6.09 o 
  10   3   2        8.51       11.51      6.69 o 
  11   3   2        2.11        1.84      5.59 o 
  12   3   2        0.52        4.66      7.33 o 
 -12   4   2        0.36       -2.42      8.59 o 
 -11   4   2        0.16       -0.76      7.97 o 
 -10   4   2       43.09       56.57     11.86 o 
  -9   4   2      169.12      173.47     18.11 o 
  -8   4   2       15.74       17.90      8.55 o 
  -7   4   2        3.36        1.56      4.57 o 
  -6   4   2       73.91       89.48      8.88 o 
  -5   4   2       76.21       76.22      8.77 o 
  -4   4   2        0.00       -5.45      3.63 o 
  -3   4   2       97.14       86.82      8.71 o 
  -2   4   2      232.15      214.84     11.86 o 
  -1   4   2       13.43        7.53      4.43 o 
   0   4   2       11.22       12.26      4.13 o 
   1   4   2        0.41       -2.02      6.30 o 
   2   4   2       99.22       87.30     10.19 o 
   3   4   2       14.74       11.34      3.82 o 
   4   4   2        1.87       -0.04      3.63 o 
   5   4   2       27.07       20.29      8.70 o 
   6   4   2        9.77       13.59      5.97 o 
   7   4   2        2.82        6.73      5.57 o 
   8   4   2       17.01       20.84      6.52 o 
   9   4   2       27.21       22.95      7.13 o 
  10   4   2       25.10       28.31      7.83 o 
  11   4   2        4.35        9.46      6.70 o 
  -9   5   2        6.23        8.33     10.95 o 
  -8   5   2        6.01       13.86      7.65 o 
  -7   5   2       22.89       24.49      8.08 o 
  -6   5   2        4.52        8.82      6.37 o 
  -5   5   2        0.63        0.89      5.04 o 
  -4   5   2        0.04       -1.63      4.95 o 
  -3   5   2        0.00       -4.07      6.59 o 
  -2   5   2      129.41      157.61     15.19 o 
  -1   5   2       16.12       15.07      8.76 o 
   0   5   2       73.46       69.20     11.43 o 
   1   5   2        2.94        5.01      6.59 o 
   2   5   2        0.01       -2.61      5.37 o 
   3   5   2       12.76       11.33      6.43 o 
   4   5   2        0.02        6.63      8.10 o 
   5   5   2        0.24        3.75      7.43 o 
   6   5   2       13.63        9.12      7.79 o 
   7   5   2       35.34       32.65     11.35 o 
   8   5   2        1.79       -3.59     10.72 o 
   9   5   2       22.48       22.96     11.19 o 
  -6   6   2        0.83       -5.30      9.81 o 
  -5   6   2        0.92       10.04     16.67 o 
  -4   6   2       18.52       27.15     11.67 o 
  -3   6   2        0.18        5.55      9.06 o 
  -2   6   2       35.61       44.57     13.43 o 
  -1   6   2       43.08       41.49     11.53 o 
   0   6   2       26.64       35.84     10.39 o 
   1   6   2       10.19       16.06      8.00 o 
   2   6   2        1.79        2.88      8.36 o 
   3   6   2        4.98        4.38     10.47 o 
   4   6   2        7.35       11.07     10.14 o 
   5   6   2        8.20        0.68     11.44 o 
 -15   0   3       20.93       29.28     14.32 o 
 -13   0   3       65.40       68.25      8.39 o 
 -11   0   3       74.27       70.52      6.68 o 
  -9   0   3      536.70      587.10     16.87 o 
  -7   0   3       11.27       13.26      3.16 o 
  -5   0   3      969.41     1055.05     21.02 o 
  -3   0   3     5338.34     5556.27     56.95 o 
  -1   0   3      183.29      146.48      5.13 o 
   1   0   3      205.63      220.63      8.55 o 
   3   0   3      137.73      139.81     12.87 o 
   5   0   3     1235.59     1270.39     32.28 o 
   7   0   3      176.07      194.90      7.79 o 
   9   0   3      331.93      313.95     10.90 o 
  11   0   3       81.90       86.30     11.99 o 
  13   0   3       29.91       20.41     13.36 o 
 -15   1   3        0.72       -1.50      9.62 o 
 -14   1   3       26.78       19.60      7.04 o 
 -13   1   3       10.20       16.93      5.04 o 
 -12   1   3      155.18      158.80      7.72 o 
 -11   1   3      318.68      342.60     10.45 o 
 -10   1   3       37.55       35.26      3.95 o 
  -9   1   3       18.10       25.11      3.06 o 
  -8   1   3      178.17      191.54      5.95 o 
  -7   1   3      373.13      389.81      8.37 o 
  -6   1   3      480.17      473.91     10.30 o 
  -5   1   3      547.06      571.60     10.93 o 
  -4   1   3     2563.79     2826.48     28.13 o 
  -3   1   3      164.23      162.57      9.93 o 
  -2   1   3     4663.89     4783.93     74.98 o 
  -1   1   3      725.93      593.51     10.73 o 
   0   1   3     2464.53     2260.34     31.37 o 
   1   1   3       32.31       28.03      2.55 o 
   2   1   3     1041.29     1017.83     16.30 o 
   3   1   3      119.70      133.16      5.60 o 
   4   1   3       20.68       25.13      2.19 o 
   5   1   3      278.40      239.72      5.23 o 
   6   1   3       21.23       19.59      2.24 o 
   7   1   3      241.08      250.48      6.37 o 
   8   1   3      264.42      246.23     11.70 o 
   9   1   3        4.10        2.73      2.89 o 
  10   1   3      138.77      143.65      8.46 o 
  11   1   3        5.15        6.79      3.90 o 
  12   1   3       28.32       32.66      9.24 o 
  13   1   3        1.20        4.09      9.35 o 
  14   1   3        3.27        6.47     10.16 o 
 -14   2   3        1.22        3.90      5.57 o 
 -13   2   3        1.66        2.42      5.25 o 
 -12   2   3       49.13       36.17      6.75 o 
 -11   2   3       88.11       72.53      7.80 o 
 -10   2   3      212.11      227.04     11.04 o 
  -9   2   3       31.91       25.67      4.05 o 
  -8   2   3       51.30       41.21      4.73 o 
  -7   2   3       51.95       51.31      4.98 o 
  -6   2   3       68.33       51.79      3.51 o 
  -5   2   3      346.25      407.56      9.64 o 
  -4   2   3      507.96      533.69     15.16 o 
  -3   2   3        1.30        0.85      2.20 o 
  -2   2   3      185.84      205.14      8.01 o 
  -1   2   3      150.92      193.27      8.96 o 
   0   2   3     1678.72     1655.00     38.35 o 
   1   2   3     1310.81     1314.63     20.31 o 
   2   2   3     1297.65     1335.48     41.13 o 
   3   2   3     1987.52     2042.76     21.17 o 
   4   2   3       38.49       44.12      3.54 o 
   5   2   3       56.62       45.26      5.14 o 
   6   2   3       40.14       36.65      3.50 o 
   7   2   3        8.43        6.49      3.00 o 
   8   2   3        4.81        6.34      3.44 o 
   9   2   3       83.93       89.53      7.21 o 
  10   2   3      145.99      134.94     10.89 o 
  11   2   3       19.21       19.01      6.33 o 
  12   2   3        0.00        2.57      5.22 o 
  13   2   3       12.43       21.17      9.96 o 
 -13   3   3        0.11        4.96      8.37 o 
 -12   3   3       14.02        4.38      6.92 o 
 -11   3   3        9.81       12.70      7.28 o 
 -10   3   3        9.81        7.80      6.59 o 
  -9   3   3        5.32       10.65      5.04 o 
  -8   3   3        0.64       -0.49      4.11 o 
  -7   3   3        0.42       -0.52      3.79 o 
  -6   3   3       29.94       24.43      4.89 o 
  -5   3   3       63.87       76.38      6.98 o 
  -4   3   3       48.55       48.27      4.27 o 
  -3   3   3        9.25        0.99      4.67 o 
  -2   3   3       10.45       -0.34      6.70 o 
  -1   3   3      116.34      109.28      7.09 o 
   0   3   3      289.20      279.70     10.23 o 
   1   3   3      226.50      240.80     14.84 o 
   2   3   3       69.85       66.46      4.02 o 
   3   3   3      200.30      211.07      8.25 o 
   4   3   3        4.88        2.02      2.80 o 
   5   3   3        0.93       -0.03      2.50 o 
   6   3   3        2.15        2.17      3.07 o 
   7   3   3       13.21       16.88      5.61 o 
   8   3   3       11.02       20.10      5.93 o 
   9   3   3       18.75       12.58      7.40 o 
  10   3   3       24.71       28.93      7.59 o 
  11   3   3        2.22        6.92      6.02 o 
  12   3   3        1.30        4.59      8.06 o 
 -12   4   3        1.81       -2.44      8.17 o 
 -11   4   3       15.93       13.74      9.55 o 
 -10   4   3        6.05       -0.03      7.75 o 
  -9   4   3       11.71       11.46      7.05 o 
  -8   4   3       37.76       42.47      7.58 o 
  -7   4   3        0.31       -0.56      4.61 o 
  -6   4   3       85.03       81.87      8.32 o 
  -5   4   3        0.78        2.69      4.52 o 
  -4   4   3       15.14       18.77      5.69 o 
  -3   4   3       58.59       61.78      7.56 o 
  -2   4   3      195.48      186.50     12.99 o 
  -1   4   3       33.14       42.46      5.84 o 
   0   4   3       57.51       57.60      6.00 o 
   1   4   3       68.33       51.95      8.87 o 
   2   4   3        3.64       -1.20      5.22 o 
   3   4   3       10.30        8.55      4.40 o 
   4   4   3        2.49        1.73      3.65 o 
   5   4   3        3.51        2.53      4.07 o 
   6   4   3        4.22       -2.92      6.58 o 
   7   4   3        5.85        7.38      6.72 o 
   8   4   3       22.28       18.52     10.36 o 
   9   4   3        5.48       -1.73      7.28 o 
  10   4   3        1.17        7.62      6.99 o 
  11   4   3        0.00       -3.16      6.76 o 
  -9   5   3        0.72       -1.10      8.04 o 
  -8   5   3        2.34        7.11      9.93 o 
  -7   5   3        0.39        2.94      8.44 o 
  -6   5   3       23.66       19.33      6.88 o 
  -5   5   3       17.19       19.65      7.09 o 
  -4   5   3        0.33        1.12      5.82 o 
  -3   5   3      123.53      149.28     11.88 o 
  -2   5   3      154.83      168.39     16.58 o 
  -1   5   3       25.71       23.28      7.80 o 
   0   5   3       54.60       45.61     10.31 o 
   1   5   3       21.29       24.52     16.03 o 
   2   5   3        0.61       -1.93      6.02 o 
   3   5   3       30.48       39.04      9.35 o 
   4   5   3       39.08       35.09      8.66 o 
   5   5   3        0.03       -7.37      7.69 o 
   6   5   3       31.10       45.97     11.93 o 
   7   5   3       48.43       71.26     12.86 o 
   8   5   3        1.22        1.98      9.54 o 
   9   5   3        0.01       11.78     10.42 o 
  -6   6   3        6.51       13.36     12.18 o 
  -5   6   3        6.01        9.45     10.85 o 
  -4   6   3       16.57       28.27     10.26 o 
  -3   6   3        0.44       -0.37      8.80 o 
  -2   6   3       12.95       14.76      9.53 o 
  -1   6   3       11.32       17.91     19.93 o 
   0   6   3       55.79       71.97     13.57 o 
   1   6   3        0.22        2.27      9.57 o 
   2   6   3       22.19       13.89     16.24 o 
   3   6   3        0.07       16.69     10.53 o 
   4   6   3        0.12       -3.53      9.41 o 
   5   6   3        1.29        3.70      8.91 o 
 -14   0   4        0.04       -0.32     11.11 o 
 -12   0   4      446.83      472.71     19.29 o 
 -10   0   4       37.40       37.23      4.99 o 
  -8   0   4       19.58       16.84      3.57 o 
  -6   0   4     1221.50     1236.72     29.51 o 
  -4   0   4     1122.84     1167.28     23.61 o 
  -2   0   4    10422.19    10799.12     82.06 o 
   0   0   4      229.46      221.99      8.28 o 
   2   0   4      398.05      357.72     13.46 o 
   4   0   4     2319.24     2564.52     23.73 o 
   6   0   4      107.86      103.84      6.07 o 
   8   0   4      499.43      540.90     17.36 o 
  10   0   4      640.97      676.63     26.29 o 
  12   0   4       44.78       64.40     11.22 o 
 -15   1   4       33.66       40.92     14.10 o 
 -14   1   4       41.88       45.09      8.65 o 
 -13   1   4       92.64       94.04      8.80 o 
 -12   1   4       39.15       39.39      6.79 o 
 -11   1   4      147.61      148.91      7.87 o 
 -10   1   4        5.31        6.47      3.32 o 
  -9   1   4       49.53       28.47      3.64 o 
  -8   1   4      799.15      864.09     22.48 o 
  -7   1   4      685.32      736.05     19.83 o 
  -6   1   4     1216.50     1191.96     20.01 o 
  -5   1   4      586.13      590.54     12.31 o 
  -4   1   4      179.43      179.78      6.47 o 
  -3   1   4     3120.38     3202.26     68.78 o 
  -2   1   4    23399.57    23174.73    177.85 o 
  -1   1   4     1277.98     1303.37     11.62 o 
   0   1   4     7683.58     7670.36    112.29 o 
   1   1   4      540.29      524.45     10.14 o 
   2   1   4      710.73      779.75     18.23 o 
   3   1   4       25.70       26.94      2.41 o 
   4   1   4      202.33      191.53      9.69 o 
   5   1   4      685.95      810.46     19.89 o 
   6   1   4        0.70        0.07      1.68 o 
   7   1   4       79.05       80.03      3.85 o 
   8   1   4       27.91       25.59      3.67 o 
   9   1   4        0.07        0.43      3.16 o 
  10   1   4      236.47      234.09     16.27 o 
  11   1   4      114.51      123.50     11.10 o 
  12   1   4        0.01        0.74      5.96 o 
  13   1   4        6.49       -2.81      9.21 o 
 -14   2   4       26.49       33.00      8.02 o 
 -13   2   4        7.12        6.43      7.69 o 
 -12   2   4        5.27        8.55      8.81 o 
 -11   2   4       25.60       25.90      4.66 o 
 -10   2   4       41.89       38.83      5.84 o 
  -9   2   4       21.71       21.68      4.39 o 
  -8   2   4        5.75        2.57      3.34 o 
  -7   2   4       43.36       38.66      5.16 o 
  -6   2   4      196.01      171.95     10.62 o 
  -5   2   4       56.01       63.88      5.43 o 
  -4   2   4       66.09       49.41      4.54 o 
  -3   2   4     1036.27      998.67     30.17 o 
  -2   2   4       27.94       25.17      3.31 o 
  -1   2   4      607.58      541.91     12.51 o 
   0   2   4      109.39      114.81      5.32 o 
   1   2   4       23.70       31.34      3.21 o 
   2   2   4      216.73      212.08      6.74 o 
   3   2   4      265.64      285.49     14.70 o 
   4   2   4      154.93      142.99      6.52 o 
   5   2   4       88.98      103.34      5.16 o 
   6   2   4       21.22       24.29      3.73 o 
   7   2   4       54.44       56.33      5.39 o 
   8   2   4       17.83       16.07      3.82 o 
   9   2   4       28.35       21.93      4.84 o 
  10   2   4        4.97       -4.64      5.18 o 
  11   2   4       21.55       20.87      6.64 o 
  12   2   4        3.43        5.10     10.08 o 
  13   2   4       14.74       14.80     10.37 o 
 -13   3   4        1.10       -0.72     13.14 o 
 -12   3   4       65.83       69.46     16.40 o 
 -11   3   4        4.02        0.95      7.31 o 
 -10   3   4        2.79       -0.05      4.56 o 
  -9   3   4       77.24       76.84      8.20 o 
  -8   3   4       25.31       35.82      6.38 o 
  -7   3   4       12.49       20.38      5.00 o 
  -6   3   4       52.57       39.26      5.63 o 
  -5   3   4       38.62       29.56      4.97 o 
  -4   3   4      122.69      132.97      7.26 o 
  -3   3   4       27.71       17.74      4.28 o 
  -2   3   4      103.27       85.72      6.62 o 
  -1   3   4       28.55       30.14      6.12 o 
   0   3   4        1.83        3.02      3.06 o 
   1   3   4     1531.80     1685.62     26.24 o 
   2   3   4       19.68       25.84      4.03 o 
   3   3   4       67.31       69.99      5.24 o 
   4   3   4      106.56       94.15      5.78 o 
   5   3   4      107.93      104.41      6.81 o 
   6   3   4       64.02       67.75      6.06 o 
   7   3   4      253.00      257.80     14.93 o 
   8   3   4      112.66      109.69     11.26 o 
   9   3   4        5.79       -1.20      6.00 o 
  10   3   4        1.27       -1.53      5.58 o 
  11   3   4       25.94       30.47      8.93 o 
  12   3   4        7.82       10.43      6.87 o 
 -12   4   4        1.78       -0.53      6.55 o 
 -11   4   4        0.22        1.53      8.14 o 
 -10   4   4       41.65       35.90     10.89 o 
  -9   4   4       27.98       39.31      9.99 o 
  -8   4   4        0.16        1.51      4.52 o 
  -7   4   4        0.04        3.39      4.64 o 
  -6   4   4        5.43        3.65      5.52 o 
  -5   4   4        0.45        0.73      4.24 o 
  -4   4   4      449.70      463.86     22.68 o 
  -3   4   4      140.46      153.20     10.60 o 
  -2   4   4       14.36       10.31      4.76 o 
  -1   4   4        0.72       -1.17      4.62 o 
   0   4   4        0.15       -1.86      4.49 o 
   1   4   4       12.39       13.33     10.15 o 
   2   4   4       24.31       20.66      5.22 o 
   3   4   4       19.37       17.27      4.78 o 
   4   4   4        3.85        2.15      4.00 o 
   5   4   4       80.29       59.89      8.98 o 
   6   4   4       17.02       10.69      5.94 o 
   7   4   4       97.56       86.02     25.86 o 
   8   4   4      106.74      115.75     11.90 o 
   9   4   4        0.70        0.31      7.93 o 
  10   4   4        2.54        9.94      7.11 o 
  -9   5   4        2.12        3.04      7.96 o 
  -8   5   4        2.97        3.49     11.33 o 
  -7   5   4       21.63       33.10      8.11 o 
  -6   5   4       24.02       24.40      7.06 o 
  -5   5   4        9.39        7.58      6.66 o 
  -4   5   4       18.81       14.22      6.58 o 
  -3   5   4        7.75       -0.76      8.56 o 
  -2   5   4       31.24       42.91     10.38 o 
  -1   5   4        1.93       -8.19      8.56 o 
   0   5   4       92.99       86.26     11.00 o 
   1   5   4       14.71        8.11      6.91 o 
   2   5   4        0.24       -4.90      5.54 o 
   3   5   4        5.82       -0.32     11.65 o 
   4   5   4        7.73        4.98      8.80 o 
   5   5   4        1.89        4.86      6.43 o 
   6   5   4        0.15       -0.26      7.60 o 
   7   5   4        0.48       18.69     13.20 o 
   8   5   4       32.10       42.79     11.14 o 
  -6   6   4        1.08        0.21     11.33 o 
  -5   6   4        0.01        0.30      8.65 o 
  -4   6   4        2.60        2.53     10.16 o 
  -3   6   4        7.74       14.28     11.04 o 
  -2   6   4        0.67        6.92     10.12 o 
  -1   6   4        0.38       18.28     11.59 o 
   0   6   4      105.65      134.66     16.71 o 
   1   6   4       14.75       30.66     13.78 o 
   2   6   4        1.19        9.08     12.39 o 
   3   6   4        8.80       15.48      8.16 o 
   4   6   4        3.46       12.17     10.98 o 
 -15   0   5       17.04       15.81     12.61 o 
 -13   0   5        7.61        4.11      4.48 o 
 -11   0   5       45.67       39.66      5.62 o 
  -9   0   5        2.08        2.77      2.95 o 
  -7   0   5      962.54      936.44     16.67 o 
  -5   0   5     1508.47     1693.39     62.08 o 
  -3   0   5     1619.47     1776.08     28.42 o 
  -1   0   5    19798.92    18626.07    334.26 o 
   1   0   5      893.93      996.98     13.88 o 
   3   0   5       15.23        9.62      3.42 o 
   5   0   5     2381.68     2898.65     41.14 o 
   7   0   5      344.09      331.23     18.76 o 
   9   0   5      317.75      323.65     17.90 o 
  11   0   5       89.64       71.65     10.96 o 
  13   0   5        8.52       -2.03     13.57 o 
 -15   1   5        0.08       -3.49      5.64 o 
 -14   1   5       40.02       38.58      8.21 o 
 -13   1   5       13.26       19.87      4.70 o 
 -12   1   5       45.65       40.74      4.92 o 
 -11   1   5      120.64      106.04      6.88 o 
 -10   1   5        1.23        0.52      2.79 o 
  -9   1   5       42.88       38.63      5.85 o 
  -8   1   5        8.74        8.20      2.88 o 
  -7   1   5       11.69       13.13      2.63 o 
  -6   1   5      106.89      101.00      5.56 o 
  -5   1   5       40.21       33.05      3.34 o 
  -4   1   5     2544.36     2674.38     40.33 o 
  -3   1   5     3717.15     3821.70     29.95 o 
  -2   1   5    27794.55    27341.65    613.18 o 
  -1   1   5      154.52      206.36      4.73 o 
   0   1   5      982.34      936.06     18.78 o 
   1   1   5      185.73      160.65      8.60 o 
   2   1   5        1.34        1.46      1.58 o 
   3   1   5     1132.90     1133.83     13.93 o 
   4   1   5     1998.86     2154.18     52.30 o 
   5   1   5     1158.63     1384.75     18.01 o 
   6   1   5       22.56       26.28      2.24 o 
   7   1   5       19.06       14.69      2.94 o 
   8   1   5       88.24       91.33      5.71 o 
   9   1   5      504.93      525.33     14.95 o 
  10   1   5       85.94       87.24      9.12 o 
  11   1   5       28.95       33.51      7.84 o 
  12   1   5        0.99        5.52      5.94 o 
  13   1   5        0.10        6.91      7.89 o 
 -14   2   5        3.17        5.87      5.94 o 
 -13   2   5       30.88       22.57      6.98 o 
 -12   2   5        8.72       12.19      6.05 o 
 -11   2   5      122.66      103.09      8.70 o 
 -10   2   5        5.19        3.36      3.79 o 
  -9   2   5       53.04       43.85      5.58 o 
  -8   2   5       78.86       70.73      6.26 o 
  -7   2   5      105.94      126.82      7.90 o 
  -6   2   5       93.16      107.56      9.49 o 
  -5   2   5      112.53      108.74      6.81 o 
  -4   2   5      616.30      583.83     14.12 o 
  -3   2   5       10.72       11.05      3.05 o 
  -2   2   5      993.38      933.70     24.98 o 
  -1   2   5       76.73       60.66      3.69 o 
   0   2   5       88.47       82.80      4.36 o 
   1   2   5     1892.06     2200.14     53.06 o 
   2   2   5      178.53      205.50      6.57 o 
   3   2   5      304.50      273.57     10.10 o 
   4   2   5        5.15        3.83      2.10 o 
   5   2   5       46.15       34.78      3.21 o 
   6   2   5       80.93       85.89      6.57 o 
   7   2   5       91.73       95.19      6.74 o 
   8   2   5      281.38      305.85     11.91 o 
   9   2   5       16.67       15.41      4.68 o 
  10   2   5        3.40        4.41      5.13 o 
  11   2   5        5.70        0.54      6.59 o 
  12   2   5        4.11        2.51      9.75 o 
  13   2   5       22.37       39.86     12.64 o 
 -13   3   5        0.07        6.91      7.59 o 
 -12   3   5        0.33       -2.60      5.49 o 
 -11   3   5       10.43       10.40      5.80 o 
 -10   3   5       31.06       33.55      5.93 o 
  -9   3   5      155.07      148.32     11.35 o 
  -8   3   5        9.27       10.03      5.16 o 
  -7   3   5       40.63       38.32      7.04 o 
  -6   3   5        7.20        5.42      3.78 o 
  -5   3   5        7.92        6.20      4.12 o 
  -4   3   5       49.45       37.29      5.23 o 
  -3   3   5        2.87       -3.37      3.26 o 
  -2   3   5        0.94       -3.20      3.88 o 
  -1   3   5      373.74      431.97     12.73 o 
   0   3   5       73.13       62.82      6.15 o 
   1   3   5      408.33      486.99     12.94 o 
   2   3   5      475.50      477.49     26.02 o 
   3   3   5       49.42       38.35      4.25 o 
   4   3   5      218.50      189.59     14.30 o 
   5   3   5       40.55       40.90      5.55 o 
   6   3   5        2.85        1.39      3.78 o 
   7   3   5       11.54       19.37      4.57 o 
   8   3   5      148.68      147.11     12.48 o 
   9   3   5        1.47       -0.82      5.99 o 
  10   3   5       16.30       13.79      7.45 o 
  11   3   5        6.87       10.42      6.89 o 
  12   3   5        7.78        2.72      9.57 o 
 -12   4   5        0.02        2.96      7.86 o 
 -11   4   5       14.06       11.74      8.41 o 
 -10   4   5       33.24       23.59      8.62 o 
  -9   4   5        5.54        9.36      6.69 o 
  -8   4   5        0.74        3.59      5.26 o 
  -7   4   5       31.03       31.66      6.01 o 
  -6   4   5       33.14       25.31      5.95 o 
  -5   4   5      415.29      436.66     17.36 o 
  -4   4   5      806.79      862.89     43.07 o 
  -3   4   5       64.51       66.11      7.29 o 
  -2   4   5       79.06       75.08      7.17 o 
  -1   4   5       12.77       11.28      5.89 o 
   0   4   5       16.64       10.26      7.69 o 
   1   4   5       41.27       43.33      7.41 o 
   2   4   5        1.16       -2.66      4.08 o 
   3   4   5       14.41        3.96      4.89 o 
   4   4   5        0.03       -3.25      4.54 o 
   5   4   5        6.47        5.79      4.36 o 
   6   4   5       26.57       16.79     11.86 o 
   7   4   5       81.16       92.13     24.74 o 
   8   4   5       74.64      111.42     12.72 o 
   9   4   5       11.80       17.18      7.59 o 
  10   4   5        0.13        4.80      6.74 o 
  -9   5   5        3.39       -3.27      8.02 o 
  -8   5   5        3.80        6.07      8.64 o 
  -7   5   5        4.18        6.13      7.13 o 
  -6   5   5        0.45       -0.06      5.42 o 
  -5   5   5       44.13       39.48      7.16 o 
  -4   5   5        0.42        2.34      4.91 o 
  -3   5   5        1.39        3.28      6.08 o 
  -2   5   5       30.62       31.43      9.60 o 
  -1   5   5        2.08        5.35      7.55 o 
   0   5   5        5.07        1.75      8.74 o 
   1   5   5       12.20       13.89      6.70 o 
   2   5   5       11.05        7.74      6.26 o 
   3   5   5        0.01        0.25      6.21 o 
   4   5   5       10.18       17.96      8.72 o 
   5   5   5       13.40        8.02      7.23 o 
   6   5   5       37.02       34.33     10.57 o 
   7   5   5       43.49       54.52     13.14 o 
   8   5   5        0.18        1.80     10.13 o 
  -5   6   5        0.47        2.16     14.00 o 
  -4   6   5        0.82       -1.04      7.45 o 
  -3   6   5        1.66        7.52      8.70 o 
  -2   6   5        0.31        9.69     10.55 o 
  -1   6   5       36.94       38.49     10.68 o 
   0   6   5       70.82       88.36     22.44 o 
   1   6   5        0.01       -1.92     15.49 o 
   2   6   5       27.97       50.73     12.47 o 
   3   6   5        7.38        6.00      7.83 o 
   4   6   5        0.91       -2.21      9.03 o 
 -14   0   6       25.10       20.15      6.81 o 
 -12   0   6        3.62        3.38      4.41 o 
 -10   0   6        2.24        2.23      4.24 o 
  -8   0   6      581.05      662.54     25.91 o 
  -6   0   6      635.08      636.93     34.78 o 
  -4   0   6      998.10     1104.13     24.68 o 
  -2   0   6    14399.27    15090.29     80.87 o 
   0   0   6     2025.70     1901.26     20.32 o 
   2   0   6      274.15      267.85      8.39 o 
   4   0   6     1172.26     1457.24     20.93 o 
   6   0   6      864.74      926.70     16.14 o 
   8   0   6       53.14       47.13      7.56 o 
  10   0   6        7.94        4.96      6.75 o 
  12   0   6       12.40       10.79      9.72 o 
 -15   1   6        2.29        5.76      7.27 o 
 -14   1   6       34.17       31.71      7.75 o 
 -13   1   6       22.34       18.24      5.10 o 
 -12   1   6       38.28       40.19      5.59 o 
 -11   1   6       88.63       82.62      6.94 o 
 -10   1   6       30.40       26.79      4.48 o 
  -9   1   6       38.85       40.03      5.78 o 
  -8   1   6      199.76      176.69      9.39 o 
  -7   1   6      212.17      237.47      9.28 o 
  -6   1   6       46.99       38.97      3.89 o 
  -5   1   6      543.22      576.93     18.24 o 
  -4   1   6       96.88       88.45      4.85 o 
  -3   1   6      196.85      185.16      6.47 o 
  -2   1   6     7747.65     7703.94     36.42 o 
  -1   1   6      527.06      510.08     11.40 o 
   0   1   6       41.35       39.66      2.46 o 
   1   1   6      314.80      318.63      8.66 o 
   2   1   6       28.32       28.24      3.30 o 
   3   1   6      757.44      750.94     14.87 o 
   4   1   6      570.30      589.10     18.68 o 
   5   1   6       86.44      107.18      5.67 o 
   6   1   6        0.36        0.23      2.28 o 
   7   1   6      254.07      267.51      8.61 o 
   8   1   6      111.06      112.28      7.25 o 
   9   1   6      189.81      182.33      9.43 o 
  10   1   6      277.57      295.77     18.77 o 
  11   1   6       63.87       44.54      8.02 o 
  12   1   6        0.74       -9.07      6.75 o 
  13   1   6        2.46        3.94      8.61 o 
 -14   2   6       30.91       34.77     12.82 o 
 -13   2   6       21.66        8.53      7.30 o 
 -12   2   6       10.76        5.88      4.77 o 
 -11   2   6       17.40       18.65      5.45 o 
 -10   2   6       39.40       30.99      5.01 o 
  -9   2   6       12.90       12.20      4.64 o 
  -8   2   6       35.06       30.77      4.83 o 
  -7   2   6        0.20       -1.04      4.14 o 
  -6   2   6       94.60       94.99      6.57 o 
  -5   2   6      168.18      199.56      8.86 o 
  -4   2   6      105.68       82.46      5.80 o 
  -3   2   6      579.31      627.85     14.25 o 
  -2   2   6     1510.75     1708.49     19.12 o 
  -1   2   6       50.97       59.93      3.65 o 
   0   2   6      636.96      744.91     20.94 o 
   1   2   6      284.64      256.34      8.30 o 
   2   2   6      264.57      251.14      9.11 o 
   3   2   6       28.36       41.15      3.11 o 
   4   2   6       46.58       40.69      6.09 o 
   5   2   6        1.34       -3.99      3.96 o 
   6   2   6       14.46       13.90      3.60 o 
   7   2   6       57.08       57.89      5.68 o 
   8   2   6      268.59      284.16     11.75 o 
   9   2   6        0.19        2.30      4.20 o 
  10   2   6        3.22        0.62      4.79 o 
  11   2   6        8.77       -0.30      7.94 o 
  12   2   6       11.27        8.01      8.37 o 
 -13   3   6        3.39        4.53      7.33 o 
 -12   3   6       20.48       17.06      7.53 o 
 -11   3   6       60.64       48.19      7.61 o 
 -10   3   6        7.18        1.86      5.23 o 
  -9   3   6        2.73        9.00      4.63 o 
  -8   3   6       22.72       16.75      5.45 o 
  -7   3   6      109.27       98.71      8.38 o 
  -6   3   6       10.69        9.37      4.15 o 
  -5   3   6       15.77       20.54      4.27 o 
  -4   3   6      129.77      103.86     11.06 o 
  -3   3   6        0.08       -0.90      3.15 o 
  -2   3   6       65.28       61.99      5.33 o 
  -1   3   6        5.02        1.39      2.70 o 
   0   3   6        8.51       10.62      2.88 o 
   1   3   6      118.29      126.78      7.76 o 
   2   3   6      361.21      366.12     13.76 o 
   3   3   6      109.39      115.34      6.59 o 
   4   3   6       15.24       18.46      4.34 o 
   5   3   6        0.91       -2.70      3.25 o 
   6   3   6        1.89        5.41      3.96 o 
   7   3   6      259.95      283.33     19.62 o 
   8   3   6       66.37       77.34      7.59 o 
   9   3   6        5.07       -0.97      5.12 o 
  10   3   6        0.91        3.21      7.07 o 
  11   3   6       16.96       20.50      7.46 o 
 -12   4   6       11.79       11.28      7.49 o 
 -11   4   6        9.60        8.17      7.57 o 
 -10   4   6        4.11        5.20      7.47 o 
  -9   4   6        0.24       -0.25      5.11 o 
  -8   4   6        0.00        3.76      5.97 o 
  -7   4   6       31.54       33.14      7.11 o 
  -6   4   6        0.03        1.32      5.38 o 
  -5   4   6        2.71       13.54      5.96 o 
  -4   4   6      383.17      375.33     15.49 o 
  -3   4   6        0.00       -5.52      4.23 o 
  -2   4   6       24.09       21.45      5.74 o 
  -1   4   6        1.24        0.04      4.96 o 
   0   4   6        4.61       13.27      6.67 o 
   1   4   6       26.04       23.28      6.07 o 
   2   4   6       45.63       30.01      4.51 o 
   3   4   6        0.31        0.34      4.59 o 
   4   4   6       12.31       13.77      5.17 o 
   5   4   6        1.00       -2.58      6.88 o 
   6   4   6       53.68       57.75      9.75 o 
   7   4   6       10.94       17.82      7.07 o 
   8   4   6       24.79       23.56      7.90 o 
   9   4   6       27.89       35.40      9.93 o 
  10   4   6        1.93        8.28      7.55 o 
  -9   5   6        0.04        1.10      8.12 o 
  -8   5   6       11.50       15.75      7.47 o 
  -7   5   6        2.13        5.71      6.94 o 
  -6   5   6       31.31       39.67      7.70 o 
  -5   5   6        5.25        5.73      5.69 o 
  -4   5   6       36.61       32.56     10.22 o 
  -3   5   6      125.45      116.16     20.09 o 
  -2   5   6        6.05       -5.82      6.38 o 
  -1   5   6        9.96        4.96      6.07 o 
   0   5   6       40.60       53.24      9.67 o 
   1   5   6        7.92       -2.25      9.99 o 
   2   5   6        2.93        0.33      7.55 o 
   3   5   6       10.89       17.04      8.20 o 
   4   5   6       22.12       19.77     14.64 o 
   5   5   6        1.52        8.63      8.04 o 
   6   5   6        1.36        1.26      7.43 o 
   7   5   6        6.23       11.57      8.20 o 
   8   5   6        3.61       -1.08      7.73 o 
  -5   6   6        1.48        0.00     10.75 o 
  -4   6   6        0.06       -2.08      6.82 o 
  -3   6   6        3.11        6.16      7.65 o 
  -2   6   6        0.47       -5.55     10.68 o 
  -1   6   6        0.86        2.65      8.57 o 
   0   6   6        2.04       10.36     13.14 o 
   1   6   6        1.16        1.28     11.75 o 
   2   6   6        4.12       10.90     16.13 o 
   3   6   6        8.31       15.96      9.34 o 
 -15   0   7       30.02       38.60      8.43 o 
 -13   0   7      212.58      220.20     14.48 o 
 -11   0   7       94.26      100.49      8.99 o 
  -9   0   7       45.06       45.54      6.03 o 
  -7   0   7      234.50      236.23     26.39 o 
  -5   0   7     1262.66     1356.93     30.02 o 
  -3   0   7     1295.36     1207.21     17.94 o 
  -1   0   7      937.81      812.13     13.40 o 
   1   0   7        1.99       -0.73      1.66 o 
   3   0   7      413.16      473.85     11.90 o 
   5   0   7     1086.43     1177.64     19.67 o 
   7   0   7       51.98       57.92      7.78 o 
   9   0   7       12.46        8.09      5.85 o 
  11   0   7       60.31       66.24     14.74 o 
  13   0   7        5.68       -0.96     12.71 o 
 -15   1   7        8.21        5.56      7.22 o 
 -14   1   7        5.51        6.88      4.89 o 
 -13   1   7        5.12        1.09      4.09 o 
 -12   1   7       17.80       14.27      4.66 o 
 -11   1   7        5.46        7.44      3.94 o 
 -10   1   7        2.45        1.41      3.65 o 
  -9   1   7       42.89       29.50      4.28 o 
  -8   1   7        3.19        8.55      2.90 o 
  -7   1   7        0.49        2.56      2.72 o 
  -6   1   7       16.46       10.74      2.76 o 
  -5   1   7      794.72      764.43     33.96 o 
  -4   1   7       97.92       95.66      5.05 o 
  -3   1   7       63.12       58.40      2.90 o 
  -2   1   7      321.91      328.89     15.82 o 
  -1   1   7      141.70      145.32      4.47 o 
   0   1   7      735.33      799.60     32.91 o 
   1   1   7        2.47        2.43      1.96 o 
   2   1   7       15.95       12.99      3.01 o 
   3   1   7      219.88      258.80      9.19 o 
   4   1   7      172.62      165.02      7.74 o 
   5   1   7       13.59        8.06      2.75 o 
   6   1   7       52.21       45.19      5.17 o 
   7   1   7       40.10       38.90      4.10 o 
   8   1   7       83.49       78.45      6.49 o 
   9   1   7        7.02       11.76      5.39 o 
  10   1   7        5.00        3.00      5.37 o 
  11   1   7       33.53       25.70      6.91 o 
  12   1   7        0.99       -3.60      6.49 o 
  13   1   7        1.46        4.27      8.44 o 
 -14   2   7        6.21        7.90      7.77 o 
 -13   2   7       12.64       11.05      5.37 o 
 -12   2   7        0.13       -1.32      3.81 o 
 -11   2   7       38.10       30.20      6.00 o 
 -10   2   7       34.62       35.75      6.92 o 
  -9   2   7       39.73       42.98      5.71 o 
  -8   2   7       36.18       44.52      5.10 o 
  -7   2   7       92.94      101.38      7.13 o 
  -6   2   7      714.59      772.16     25.51 o 
  -5   2   7      129.10      118.45      6.86 o 
  -4   2   7       29.20       15.07      3.55 o 
  -3   2   7       86.30       72.98      4.20 o 
  -2   2   7      187.57      163.72      9.67 o 
  -1   2   7      109.90      108.26      6.77 o 
   0   2   7       60.85       49.98      3.76 o 
   1   2   7       10.29        9.99      2.27 o 
   2   2   7      166.03      165.21      5.58 o 
   3   2   7       79.04       76.73      3.56 o 
   4   2   7        3.34        8.81      3.08 o 
   5   2   7      143.85      129.85      8.75 o 
   6   2   7       71.17       65.06      6.68 o 
   7   2   7      137.84      145.44      8.64 o 
   8   2   7      390.97      424.87     14.40 o 
   9   2   7        4.42       -1.25      4.40 o 
  10   2   7        2.67        3.73      5.14 o 
  11   2   7        0.01        1.64      8.20 o 
  12   2   7        1.08       10.70     10.77 o 
 -13   3   7        0.14       -2.55      6.01 o 
 -12   3   7       46.40       38.72      8.77 o 
 -11   3   7        4.25        8.36      5.55 o 
 -10   3   7       49.24       38.16      6.44 o 
  -9   3   7        8.49        9.51      4.53 o 
  -8   3   7      198.51      190.83     11.08 o 
  -7   3   7       86.54       87.85      8.19 o 
  -6   3   7       17.09       15.40      4.41 o 
  -5   3   7       12.69       13.95      4.19 o 
  -4   3   7      390.61      354.99     12.96 o 
  -3   3   7      244.04      229.27     10.15 o 
  -2   3   7       98.08      113.50      7.17 o 
  -1   3   7        1.29        0.24      3.08 o 
   0   3   7      223.35      220.89     10.30 o 
   1   3   7       97.90      136.56      8.50 o 
   2   3   7       65.90       66.02      5.04 o 
   3   3   7       44.22       35.57      5.77 o 
   4   3   7        6.68        6.60      4.25 o 
   5   3   7        2.60        4.57      3.94 o 
   6   3   7       44.64       36.46      6.05 o 
   7   3   7       74.88       83.13      9.35 o 
   8   3   7      194.39      213.91     15.02 o 
   9   3   7        6.55        8.71      6.07 o 
  10   3   7        0.84        3.97      7.67 o 
  11   3   7        0.23        8.34     10.01 o 
 -12   4   7        5.14       -2.74      8.73 o 
 -11   4   7        1.13        3.89      8.73 o 
 -10   4   7       50.21       49.92      8.41 o 
  -9   4   7       39.75       40.11      9.28 o 
  -8   4   7       21.97       15.03      5.29 o 
  -7   4   7        5.30       -0.03      4.93 o 
  -6   4   7        6.91        3.31      4.37 o 
  -5   4   7        0.02       -2.92      5.82 o 
  -4   4   7      527.04      568.28     18.86 o 
  -3   4   7      124.41      125.64      8.90 o 
  -2   4   7        3.36        1.56      4.90 o 
  -1   4   7       64.35       70.84      9.32 o 
   0   4   7       19.43       17.43      5.67 o 
   1   4   7       13.80       19.19      6.82 o 
   2   4   7        8.41        2.13      4.62 o 
   3   4   7       26.83       18.85      6.12 o 
   4   4   7        0.00       -2.95      4.44 o 
   5   4   7       14.02       21.38      5.74 o 
   6   4   7       14.71       15.11      4.90 o 
   7   4   7       29.27       28.78      8.39 o 
   8   4   7       35.81       35.34      8.88 o 
   9   4   7        0.09        3.35      7.68 o 
  10   4   7        0.76        3.02      8.52 o 
  -9   5   7        1.67        3.82      8.74 o 
  -8   5   7        6.22        8.31      6.45 o 
  -7   5   7        5.63        2.57      6.94 o 
  -6   5   7       50.78       48.68      8.33 o 
  -5   5   7        5.20       12.41     10.68 o 
  -4   5   7       95.82       95.12     12.29 o 
  -3   5   7       49.85       44.50      9.56 o 
  -2   5   7        0.84       -5.55      7.00 o 
  -1   5   7        7.87        6.02      6.44 o 
   0   5   7        0.21        0.07      6.23 o 
   1   5   7       19.71       17.33     11.27 o 
   2   5   7        9.42        8.06      8.41 o 
   3   5   7       22.94       24.57      9.06 o 
   4   5   7        0.07        0.43     13.46 o 
   5   5   7        0.57        2.99      7.59 o 
   6   5   7        0.15        1.96      6.69 o 
   7   5   7        5.21       15.98     10.00 o 
  -5   6   7        0.64       -7.55     10.06 o 
  -4   6   7        5.65        4.33     10.14 o 
  -3   6   7        5.59       14.57     10.14 o 
  -2   6   7       37.30       46.20     10.75 o 
  -1   6   7        8.73       16.45     14.00 o 
   0   6   7        0.47       -1.08      8.62 o 
   1   6   7        5.30        5.11      9.41 o 
   2   6   7        1.38        2.46     16.45 o 
   3   6   7        7.25        3.74     16.99 o 
 -14   0   8       79.60       86.35     11.00 o 
 -12   0   8       83.83       84.52      9.52 o 
 -10   0   8      194.17      174.61     11.19 o 
  -8   0   8      642.27      725.83     20.83 o 
  -6   0   8      181.11      170.74     11.97 o 
  -4   0   8      100.17      112.40      8.65 o 
  -2   0   8        1.87        9.14      2.36 o 
   0   0   8      985.89     1002.58     31.79 o 
   2   0   8     1096.15     1042.00     21.10 o 
   4   0   8      135.52      174.58     14.00 o 
   6   0   8      324.44      320.97     14.00 o 
   8   0   8        7.07        7.13      5.31 o 
  10   0   8        0.26        1.28     11.33 o 
  12   0   8        0.79        0.96      9.83 o 
 -15   1   8        4.13        2.89      7.09 o 
 -14   1   8       57.40       50.75      6.92 o 
 -13   1   8       12.33       10.63      4.43 o 
 -12   1   8       13.89       13.09      4.60 o 
 -11   1   8       61.51       66.98      6.43 o 
 -10   1   8       38.55       42.85      6.65 o 
  -9   1   8       23.08       21.61      3.97 o 
  -8   1   8       26.72       28.14      4.39 o 
  -7   1   8      790.88      828.65     24.75 o 
  -6   1   8      961.70      994.31     33.79 o 
  -5   1   8      244.21      240.51      8.40 o 
  -4   1   8      186.18      182.20      5.00 o 
  -3   1   8      158.71      193.27      8.19 o 
  -2   1   8      299.24      356.46      9.16 o 
  -1   1   8      229.45      235.86      9.65 o 
   0   1   8        0.56        5.90      4.08 o 
   1   1   8      118.23      118.37      3.88 o 
   2   1   8        0.58       -1.41      1.67 o 
   3   1   8        0.00        0.41      2.21 o 
   4   1   8      117.84      112.99      6.84 o 
   5   1   8      140.74      144.27      6.61 o 
   6   1   8      282.66      283.55     13.71 o 
   7   1   8      138.22      121.61      7.23 o 
   8   1   8      161.19      161.43     10.89 o 
   9   1   8       40.94       38.26      7.07 o 
  10   1   8        4.53        1.57      5.41 o 
  11   1   8        0.40       -0.81      5.29 o 
  12   1   8        9.65       12.71      7.79 o 
 -14   2   8       14.72       15.96      8.00 o 
 -13   2   8        4.11        1.15      4.53 o 
 -12   2   8        0.64        0.53      4.25 o 
 -11   2   8        3.10        1.98      4.67 o 
 -10   2   8       18.78       16.41      4.49 o 
  -9   2   8        2.22        1.85      3.22 o 
  -8   2   8        1.49        6.02      3.66 o 
  -7   2   8        3.34       -0.86      4.46 o 
  -6   2   8       58.68       49.51      7.14 o 
  -5   2   8       28.26       25.49      4.26 o 
  -4   2   8     1305.16     1362.86     21.51 o 
  -3   2   8      121.32      117.20      5.06 o 
  -2   2   8     1436.98     1498.18     17.16 o 
  -1   2   8     1596.43     1866.67     48.42 o 
   0   2   8      185.93      175.07      6.57 o 
   1   2   8      265.58      255.93      8.40 o 
   2   2   8       77.46      101.59      4.28 o 
   3   2   8       93.51      108.10      9.85 o 
   4   2   8       44.92       37.17      8.97 o 
   5   2   8        0.56        1.57      2.73 o 
   6   2   8      277.18      278.63     12.17 o 
   7   2   8        2.80       -1.42      4.62 o 
   8   2   8      198.95      212.60     15.22 o 
   9   2   8        0.69        4.03      4.42 o 
  10   2   8        0.27        6.13      7.49 o 
  11   2   8        0.08        7.86      8.97 o 
  12   2   8       13.72       20.54     14.21 o 
 -13   3   8       21.74       21.79      8.11 o 
 -12   3   8        3.29        0.76      6.06 o 
 -11   3   8       66.36       66.90      8.27 o 
 -10   3   8       11.76        8.18      5.51 o 
  -9   3   8        7.05        7.48      4.71 o 
  -8   3   8       29.94       35.28      6.18 o 
  -7   3   8        0.55        2.38      3.46 o 
  -6   3   8       34.54       40.46      5.69 o 
  -5   3   8      392.19      347.82     13.52 o 
  -4   3   8        0.06        2.76      3.10 o 
  -3   3   8        6.75        4.41      3.60 o 
  -2   3   8       13.23       12.12      3.13 o 
  -1   3   8      406.16      368.25     11.37 o 
   0   3   8        1.85        7.68      3.01 o 
   1   3   8      348.97      363.12     12.86 o 
   2   3   8       11.45        6.05      4.39 o 
   3   3   8       21.01       23.69      4.99 o 
   4   3   8        8.76        3.02      3.31 o 
   5   3   8       53.92       55.02      6.49 o 
   6   3   8      186.99      202.06     13.97 o 
   7   3   8       21.53       29.14      5.98 o 
   8   3   8       75.77       82.94      8.07 o 
   9   3   8        2.82       -0.81      5.49 o 
  10   3   8        4.12        5.45      6.96 o 
  11   3   8       11.82       18.78     10.36 o 
 -12   4   8        0.87       -6.17      7.17 o 
 -11   4   8       25.84       20.29      8.40 o 
 -10   4   8        5.69        4.27      5.87 o 
  -9   4   8       46.38       43.50     10.00 o 
  -8   4   8       14.39       11.61      5.73 o 
  -7   4   8       43.45       35.78      6.57 o 
  -6   4   8       24.80       23.91      5.99 o 
  -5   4   8      111.29      117.79      9.62 o 
  -4   4   8      178.09      157.16     10.19 o 
  -3   4   8       41.63       38.59      5.82 o 
  -2   4   8        5.39        5.31      5.17 o 
  -1   4   8        2.46       -0.66      4.84 o 
   0   4   8        0.32       -0.26      3.19 o 
   1   4   8       19.53       17.30      6.04 o 
   2   4   8       23.19       21.91      5.31 o 
   3   4   8       12.73        8.48      5.49 o 
   4   4   8       35.28       40.77      7.11 o 
   5   4   8        6.68        8.59      5.97 o 
   6   4   8       89.56       97.53      9.31 o 
   7   4   8        6.13        3.50      6.56 o 
   8   4   8        6.68        0.89      7.01 o 
   9   4   8        2.39        9.44      9.36 o 
  -9   5   8        0.06        3.67      7.72 o 
  -8   5   8        0.18       -0.58      5.63 o 
  -7   5   8       27.30       32.06      7.68 o 
  -6   5   8        7.69        7.32      6.57 o 
  -5   5   8        2.89        1.98      5.93 o 
  -4   5   8       11.41        4.99      6.28 o 
  -3   5   8       48.99       48.17      9.99 o 
  -2   5   8       20.86       19.79      8.17 o 
  -1   5   8        0.64       -6.64      5.42 o 
   0   5   8       11.46        6.23      8.55 o 
   1   5   8       13.25        6.33     14.58 o 
   2   5   8        5.16        3.87      8.04 o 
   3   5   8       20.36       16.12      8.85 o 
   4   5   8        6.02       13.06      9.33 o 
   5   5   8       21.82       20.84     10.59 o 
   6   5   8        0.94        3.73      7.40 o 
   7   5   8        0.54        1.64      7.67 o 
  -5   6   8       12.87       20.08     11.27 o 
  -4   6   8        0.79        7.24      8.28 o 
  -3   6   8        0.76        1.82      6.88 o 
  -2   6   8        3.23       -0.53     12.39 o 
  -1   6   8        0.81        9.72     13.25 o 
   0   6   8        0.19       -7.40      8.95 o 
   1   6   8        3.86       12.11      9.74 o 
   2   6   8        0.05       -7.91     17.20 o 
 -15   0   9       23.40       33.76     10.79 o 
 -13   0   9      244.46      253.86     19.87 o 
 -11   0   9       31.77       30.77      8.55 o 
  -9   0   9      457.96      468.73     22.12 o 
  -7   0   9      273.92      292.54     16.56 o 
  -5   0   9       78.94       82.06      8.44 o 
  -3   0   9      130.46      174.61      7.59 o 
  -1   0   9     1049.35     1052.97     17.58 o 
   1   0   9     2622.82     2650.72     93.97 o 
   3   0   9     4344.54     4943.18     95.31 o 
   5   0   9       19.99       15.51      3.52 o 
   7   0   9      123.14      109.80     10.11 o 
   9   0   9       41.50       14.74      7.40 o 
  11   0   9       15.45       14.85     12.82 o 
 -15   1   9        0.20        0.60      5.42 o 
 -14   1   9        6.75       12.39      5.06 o 
 -13   1   9      123.46      123.22      9.33 o 
 -12   1   9        5.53        3.79      4.12 o 
 -11   1   9       21.94       17.19      4.26 o 
 -10   1   9       53.78       54.77      5.84 o 
  -9   1   9        0.01       -2.01      2.86 o 
  -8   1   9       10.43       11.68      3.18 o 
  -7   1   9        0.09        3.39      2.47 o 
  -6   1   9       67.32       69.96      4.17 o 
  -5   1   9       42.90       49.53      3.18 o 
  -4   1   9      514.08      553.29     26.58 o 
  -3   1   9     2113.45     2111.55     27.19 o 
  -2   1   9        8.51        6.37      1.98 o 
  -1   1   9     1165.47     1313.48     25.08 o 
   0   1   9      287.81      284.16      9.82 o 
   1   1   9      605.65      536.57     14.50 o 
   2   1   9      140.22      129.29      8.38 o 
   3   1   9      483.70      507.96     29.49 o 
   4   1   9      153.50      144.72      7.74 o 
   5   1   9       11.12       12.41      3.18 o 
   6   1   9       67.37       68.70      5.69 o 
   7   1   9      152.35      149.53      8.22 o 
   8   1   9      103.36      108.17     15.90 o 
   9   1   9        0.01        3.69      5.21 o 
  10   1   9        2.03        3.89      5.61 o 
  11   1   9        0.33        0.21      5.27 o 
  12   1   9        2.99       -6.59      9.23 o 
 -14   2   9        1.44        8.71      5.70 o 
 -13   2   9       15.70       15.33      6.33 o 
 -12   2   9        2.19       -1.64      4.70 o 
 -11   2   9        1.23        1.63      4.02 o 
 -10   2   9       97.88       87.57      7.86 o 
  -9   2   9       34.15       29.11      5.02 o 
  -8   2   9       68.45       60.74      6.09 o 
  -7   2   9       15.64       14.65      4.03 o 
  -6   2   9       17.34       16.06      3.70 o 
  -5   2   9     1351.79     1479.49     45.15 o 
  -4   2   9     2191.56     2240.09     40.72 o 
  -3   2   9      671.26      758.15     12.18 o 
  -2   2   9       93.06       68.22      4.79 o 
  -1   2   9      925.64     1152.57     16.92 o 
   0   2   9        0.53        0.02      2.06 o 
   1   2   9        0.53       -0.77      1.79 o 
   2   2   9       18.92       16.44      2.12 o 
   3   2   9       78.56       74.70      6.29 o 
   4   2   9       62.39       55.81      7.42 o 
   5   2   9      198.49      206.75     10.69 o 
   6   2   9       35.85       39.27      7.39 o 
   7   2   9       28.99       22.23      5.77 o 
   8   2   9      171.09      177.09     12.40 o 
   9   2   9      203.21      198.82     13.36 o 
  10   2   9       24.53       24.70      7.07 o 
  11   2   9       12.08       12.53      7.42 o 
 -13   3   9        0.01        1.65      6.26 o 
 -12   3   9       43.08       52.45      7.94 o 
 -11   3   9        0.00        2.91      4.19 o 
 -10   3   9        5.51       -0.26      4.63 o 
  -9   3   9        1.69        1.59      4.29 o 
  -8   3   9       27.72       26.39      4.91 o 
  -7   3   9       64.64       57.45      6.64 o 
  -6   3   9      777.18      822.21     46.13 o 
  -5   3   9       96.46      103.16      7.81 o 
  -4   3   9       45.08       40.72      5.38 o 
  -3   3   9       67.89       49.48      5.18 o 
  -2   3   9      325.93      384.95     13.64 o 
  -1   3   9       10.97       10.95      3.09 o 
   0   3   9      334.36      320.75     10.22 o 
   1   3   9       70.54       77.58      5.27 o 
   2   3   9        6.64        2.53      3.80 o 
   3   3   9       30.67       23.24      5.05 o 
   4   3   9       21.34       19.49      5.18 o 
   5   3   9       10.74        8.34      4.86 o 
   6   3   9      390.18      414.98     28.84 o 
   7   3   9       12.94       12.72      5.24 o 
   8   3   9        5.63       12.63      5.45 o 
   9   3   9       21.60       41.64      9.05 o 
  10   3   9        1.15        2.79     10.67 o 
 -11   4   9        6.44       13.95      6.74 o 
 -10   4   9        0.04       -2.09      6.18 o 
  -9   4   9        3.07        3.53      4.62 o 
  -8   4   9       23.33       24.27      6.15 o 
  -7   4   9       28.88       25.58      5.98 o 
  -6   4   9        0.36       -3.47      4.17 o 
  -5   4   9        0.82        1.89      5.09 o 
  -4   4   9      217.32      234.16     12.20 o 
  -3   4   9       14.16        8.88      5.63 o 
  -2   4   9       19.66       16.39      6.06 o 
  -1   4   9        1.05       -1.57      4.47 o 
   0   4   9        2.15        1.64      3.61 o 
   1   4   9       46.39       45.88      7.25 o 
   2   4   9      143.36      137.98     11.06 o 
   3   4   9        4.53       -0.71      5.46 o 
   4   4   9       61.56       60.19     12.58 o 
   5   4   9      113.40      124.02     10.73 o 
   6   4   9       47.89       52.59      7.90 o 
   7   4   9        8.06       16.41      8.23 o 
   8   4   9        0.38        1.38      7.83 o 
   9   4   9        0.26        4.86      7.32 o 
  -9   5   9        1.16        0.42      6.64 o 
  -8   5   9        0.76       -1.36      5.63 o 
  -7   5   9        0.26       -1.20      5.31 o 
  -6   5   9       14.51       19.13      8.20 o 
  -5   5   9        0.78       -2.60      8.39 o 
  -4   5   9        4.56       -0.50      6.75 o 
  -3   5   9       14.76        7.64      6.31 o 
  -2   5   9        1.90        3.56      7.06 o 
  -1   5   9       40.80       37.40     14.53 o 
   0   5   9       30.64       22.97      9.44 o 
   1   5   9        1.77       -3.46      8.47 o 
   2   5   9        8.41        8.95      7.52 o 
   3   5   9        2.70        6.01      6.66 o 
   4   5   9        2.90        5.80      6.61 o 
   5   5   9       30.72       28.87     10.69 o 
   6   5   9        3.98       12.05      8.35 o 
  -4   6   9        0.14        1.38      9.63 o 
  -3   6   9        5.51       10.02      8.80 o 
  -2   6   9       30.57       22.54     15.71 o 
  -1   6   9        5.01       12.43      9.00 o 
   0   6   9        1.93        3.13      9.60 o 
   1   6   9        1.82        9.06      9.36 o 
 -14   0  10        1.77        2.46      5.98 o 
 -12   0  10        0.04        0.21      6.73 o 
 -10   0  10       48.06       38.78      7.59 o 
  -8   0  10       65.81       53.00      7.91 o 
  -6   0  10      144.44      120.52     10.26 o 
  -4   0  10      122.14      113.79      6.97 o 
  -2   0  10        4.65       -0.47      1.80 o 
   0   0  10     1062.78     1007.72     44.39 o 
   2   0  10      403.86      441.63     12.90 o 
   4   0  10       16.16       11.91      3.38 o 
   6   0  10        5.08        5.34      5.45 o 
   8   0  10      114.26      111.98     15.71 o 
  10   0  10       25.02       26.50     10.90 o 
  12   0  10       14.34       24.04     12.07 o 
 -15   1  10        1.38        2.80      4.86 o 
 -14   1  10        2.35       11.16      5.00 o 
 -13   1  10       30.92       32.62      5.94 o 
 -12   1  10        1.61        5.52      4.34 o 
 -11   1  10        3.39       -1.21      3.68 o 
 -10   1  10       34.91       40.32      5.61 o 
  -9   1  10       28.30       17.07      4.06 o 
  -8   1  10      212.27      204.07     11.11 o 
  -7   1  10      158.72      159.73      7.94 o 
  -6   1  10      152.14      170.58      6.26 o 
  -5   1  10      326.28      358.00      8.85 o 
  -4   1  10     1010.73     1106.59     21.41 o 
  -3   1  10     1814.28     1854.91     24.91 o 
  -2   1  10      324.50      321.20      8.89 o 
  -1   1  10      244.73      292.51      7.28 o 
   0   1  10        8.39        6.54      1.96 o 
   1   1  10       25.98       27.96      2.47 o 
   2   1  10      239.08      203.27      7.00 o 
   3   1  10      318.12      368.99     12.58 o 
   4   1  10        1.36        1.11      2.61 o 
   5   1  10      237.50      196.40      9.47 o 
   6   1  10       98.23      100.90     10.31 o 
   7   1  10       14.35       11.87      5.60 o 
   8   1  10        4.13        0.45      4.08 o 
   9   1  10       13.97       11.92      5.86 o 
  10   1  10        1.32        6.58      5.57 o 
  11   1  10        1.41        6.69      7.17 o 
  12   1  10        5.27        3.67      8.61 o 
 -14   2  10       17.35       25.52      7.00 o 
 -13   2  10        4.76        3.28      5.15 o 
 -12   2  10        0.54        2.02      4.38 o 
 -11   2  10       17.68       17.28      4.50 o 
 -10   2  10       43.62       41.07      6.07 o 
  -9   2  10        1.03        6.02      6.68 o 
  -8   2  10       44.71       44.85      5.35 o 
  -7   2  10       70.95       83.50      7.57 o 
  -6   2  10      341.78      351.98     22.63 o 
  -5   2  10      192.45      207.18      9.18 o 
  -4   2  10     2275.88     2371.21     31.11 o 
  -3   2  10       52.77       68.05      5.47 o 
  -2   2  10      443.90      451.78     10.35 o 
  -1   2  10      478.09      510.64     10.92 o 
   0   2  10       63.80       72.61      4.37 o 
   1   2  10       12.83       14.45      2.53 o 
   2   2  10      115.33      123.83      7.81 o 
   3   2  10       19.20       12.19      3.28 o 
   4   2  10        1.57        0.85      3.79 o 
   5   2  10      557.35      561.81     49.43 o 
   6   2  10      447.94      485.78     30.58 o 
   7   2  10      212.10      228.03     26.36 o 
   8   2  10      210.65      213.12     20.84 o 
   9   2  10        0.08        5.08      5.10 o 
  10   2  10       18.08       12.19      7.08 o 
  11   2  10        0.00        1.03      6.37 o 
 -13   3  10        5.13       -2.75      6.40 o 
 -12   3  10        5.98        3.52      5.47 o 
 -11   3  10        9.34        5.28      4.94 o 
 -10   3  10       23.93       17.30      5.09 o 
  -9   3  10       66.76       87.51      8.63 o 
  -8   3  10       41.02       29.18      6.07 o 
  -7   3  10      194.47      207.14     11.50 o 
  -6   3  10      443.47      421.24     15.44 o 
  -5   3  10       43.13       41.34      5.47 o 
  -4   3  10      380.43      358.41     13.20 o 
  -3   3  10        4.27       -1.18      3.12 o 
  -2   3  10       17.83       27.87      3.68 o 
  -1   3  10        1.14        1.64      2.77 o 
   0   3  10       41.48       38.79      4.12 o 
   1   3  10       25.34       22.04      4.59 o 
   2   3  10        0.09       -0.16      3.91 o 
   3   3  10        9.57        5.62      4.02 o 
   4   3  10      206.86      203.16     20.74 o 
   5   3  10       34.49       37.05      6.37 o 
   6   3  10       56.84       63.40      9.46 o 
   7   3  10       36.48       41.51      7.63 o 
   8   3  10        0.04       -2.71      5.18 o 
   9   3  10        2.09        4.12      6.70 o 
  10   3  10       10.20       18.15     10.97 o 
 -11   4  10       15.02       20.28      6.44 o 
 -10   4  10        0.85       -4.11      6.27 o 
  -9   4  10       15.16       17.24      6.19 o 
  -8   4  10        2.48        1.86      4.90 o 
  -7   4  10        0.02       -0.65      4.46 o 
  -6   4  10       10.70        6.38      4.61 o 
  -5   4  10       48.16       38.71      6.56 o 
  -4   4  10        0.05        4.38      4.75 o 
  -3   4  10       12.59       14.71      5.93 o 
  -2   4  10       49.21       43.75      7.51 o 
  -1   4  10        2.50        9.44      5.95 o 
   0   4  10      138.23      156.78     12.18 o 
   1   4  10       57.82       54.24      7.83 o 
   2   4  10        0.24        1.31      5.65 o 
   3   4  10       20.10       29.04      7.03 o 
   4   4  10       40.71       36.16      6.70 o 
   5   4  10        0.93        5.57      5.56 o 
   6   4  10        3.40        1.06      5.90 o 
   7   4  10        5.42        8.49     11.43 o 
   8   4  10        8.91       19.18      8.65 o 
  -9   5  10        1.58       -4.45      5.91 o 
  -8   5  10        0.05        3.89      7.19 o 
  -7   5  10        5.60        9.94      9.03 o 
  -6   5  10        1.49        5.58      8.66 o 
  -5   5  10        0.29        1.01      8.17 o 
  -4   5  10        0.11        3.85      6.76 o 
  -3   5  10        6.90       -0.74      5.19 o 
  -2   5  10        0.00       -0.70      6.73 o 
  -1   5  10        2.43        3.58      7.75 o 
   0   5  10       22.83       28.11     10.42 o 
   1   5  10       19.10       11.84      9.25 o 
   2   5  10        4.31        6.66      6.33 o 
   3   5  10        2.41        7.66      6.82 o 
   4   5  10        0.12       -1.19      5.94 o 
   5   5  10        3.15        1.57      8.59 o 
   6   5  10        0.13        1.91      7.21 o 
  -3   6  10        3.13        6.62     19.34 o 
  -2   6  10        0.08       -7.05     12.39 o 
  -1   6  10        9.63        8.16     10.11 o 
   0   6  10        0.06       -1.30      9.45 o 
 -15   0  11        4.98       13.78     10.36 o 
 -13   0  11       97.23       94.13     13.25 o 
 -11   0  11        7.61       12.18      5.98 o 
  -9   0  11       59.92       49.47      8.97 o 
  -7   0  11      225.02      221.92     14.96 o 
  -5   0  11       76.46       66.82      6.38 o 
  -3   0  11       12.96        9.85      3.16 o 
  -1   0  11       47.67       50.12      4.60 o 
   1   0  11      275.03      294.89     10.66 o 
   3   0  11      177.56      171.89     10.95 o 
   5   0  11      139.06      165.18     15.49 o 
   7   0  11       40.74       38.89      7.38 o 
   9   0  11      110.33       76.50     15.81 o 
  11   0  11        9.22       11.33     14.10 o 
 -15   1  11       16.99       17.84      6.60 o 
 -14   1  11        5.61        7.64      5.05 o 
 -13   1  11        4.25        1.68      3.87 o 
 -12   1  11        1.50        2.88      3.87 o 
 -11   1  11        0.28       -4.43      4.11 o 
 -10   1  11       22.82       20.03      4.52 o 
  -9   1  11        4.61        4.96      3.55 o 
  -8   1  11       17.84       18.04      3.76 o 
  -7   1  11       66.01       64.58      6.80 o 
  -6   1  11        0.26       -1.13      2.28 o 
  -5   1  11      552.06      629.12     12.29 o 
  -4   1  11      580.01      632.51     13.47 o 
  -3   1  11      186.35      173.70      6.14 o 
  -2   1  11      216.66      224.44      6.74 o 
  -1   1  11       82.42       87.85      5.07 o 
   0   1  11       44.18       50.65      3.29 o 
   1   1  11       27.75       26.33      2.66 o 
   2   1  11      121.55      119.84      5.69 o 
   3   1  11      461.74      470.14     13.89 o 
   4   1  11       73.29       63.94      5.87 o 
   5   1  11        8.16        7.74      3.26 o 
   6   1  11       18.61       16.26      6.57 o 
   7   1  11        1.15       -1.22      4.09 o 
   8   1  11       17.24       13.63      5.46 o 
   9   1  11       57.58       56.04      7.79 o 
  10   1  11        5.09        0.25      6.49 o 
  11   1  11        3.98       13.72      9.48 o 
 -14   2  11        5.34        5.25      5.42 o 
 -13   2  11        3.77        2.24      5.33 o 
 -12   2  11        7.67        8.03      5.64 o 
 -11   2  11        1.94        3.35      4.08 o 
 -10   2  11       16.67       16.45      4.46 o 
  -9   2  11        5.66        5.53      4.03 o 
  -8   2  11       38.39       34.54      5.84 o 
  -7   2  11        0.02        1.97      3.10 o 
  -6   2  11      153.74      148.38      8.34 o 
  -5   2  11       18.79       16.84      4.07 o 
  -4   2  11      544.93      534.76     15.26 o 
  -3   2  11       27.72       32.56      3.95 o 
  -2   2  11        6.00        5.31      2.76 o 
  -1   2  11      178.48      179.62      8.67 o 
   0   2  11        8.94        6.97      2.34 o 
   1   2  11        4.23        4.67      2.05 o 
   2   2  11      117.72      105.90      7.42 o 
   3   2  11        0.02        1.02      3.10 o 
   4   2  11       35.94       36.65      5.24 o 
   5   2  11        0.00        1.62      3.55 o 
   6   2  11        7.97        7.47      4.84 o 
   7   2  11      153.88      161.90     18.48 o 
   8   2  11       16.78       17.22      5.84 o 
   9   2  11       10.62       12.40      5.98 o 
  10   2  11        0.47        1.87      6.72 o 
  11   2  11        0.04        2.83      6.96 o 
 -13   3  11        0.01        2.95      5.26 o 
 -12   3  11       46.29       39.72      6.91 o 
 -11   3  11       17.07       20.75      8.82 o 
 -10   3  11       10.41        1.79      4.14 o 
  -9   3  11        9.43       12.60      5.02 o 
  -8   3  11       71.40       61.30      6.88 o 
  -7   3  11      159.97      158.38     10.34 o 
  -6   3  11      250.10      262.57     12.30 o 
  -5   3  11       16.78       18.82      5.03 o 
  -4   3  11        0.05        1.38      3.63 o 
  -3   3  11        1.23       -1.02      3.07 o 
  -2   3  11        0.71        1.23      3.10 o 
  -1   3  11        4.75        5.08      2.95 o 
   0   3  11       27.85       26.32      3.80 o 
   1   3  11       38.62       47.60      6.69 o 
   2   3  11        9.94       11.51      5.20 o 
   3   3  11       22.36       20.05      5.34 o 
   4   3  11       70.10       55.49      7.27 o 
   5   3  11       86.73       84.21      8.66 o 
   6   3  11      373.20      412.74     17.49 o 
   7   3  11       40.18       43.64     14.37 o 
   8   3  11        0.67        0.87      4.06 o 
   9   3  11        2.98        4.31      6.92 o 
  10   3  11        0.40       13.47     10.92 o 
 -11   4  11        4.56        2.78      5.47 o 
 -10   4  11        5.72        5.68      6.58 o 
  -9   4  11        1.67        2.44      5.15 o 
  -8   4  11       26.44       33.94      7.23 o 
  -7   4  11       36.70       34.07      6.96 o 
  -6   4  11       86.65       88.88      8.74 o 
  -5   4  11      132.69      134.88     10.18 o 
  -4   4  11        1.25        4.25      6.49 o 
  -3   4  11        5.24        3.59      5.88 o 
  -2   4  11        6.85       11.51      6.09 o 
  -1   4  11        4.66       -4.65      6.46 o 
   0   4  11       14.25       20.30      5.96 o 
   1   4  11       18.67       10.69      5.46 o 
   2   4  11       21.74       23.01      6.85 o 
   3   4  11        0.14       -3.51      5.40 o 
   4   4  11        0.16       -0.57      5.82 o 
   5   4  11       14.70        7.66      5.69 o 
   6   4  11       21.03       27.51      7.05 o 
   7   4  11        7.18        4.21      6.37 o 
   8   4  11        0.69       -3.52      8.95 o 
  -9   5  11       14.34       15.22      7.05 o 
  -8   5  11        0.60       -0.88      6.69 o 
  -7   5  11        1.97        3.24      8.83 o 
  -6   5  11        4.62        2.96      8.71 o 
  -5   5  11        3.86       11.05      8.44 o 
  -4   5  11        6.89        2.10      7.67 o 
  -3   5  11        4.44        4.55      7.39 o 
  -2   5  11        3.84       -1.71     10.58 o 
  -1   5  11       17.64       23.27     15.23 o 
   0   5  11       10.13        6.97      8.18 o 
   1   5  11       15.21        9.34      8.24 o 
   2   5  11        1.86       -2.78      5.87 o 
   3   5  11        0.01        5.53      6.58 o 
   4   5  11        0.60        8.12      5.36 o 
   5   5  11        8.03       -1.20      9.29 o 
 -14   0  12       48.96       45.94     10.90 o 
 -12   0  12        4.12        7.80      6.09 o 
 -10   0  12       33.75       28.74      8.97 o 
  -8   0  12       90.30       93.49     11.01 o 
  -6   0  12        0.03       -2.21      3.83 o 
  -4   0  12      284.84      265.09     11.06 o 
  -2   0  12       40.73       72.09      5.81 o 
   0   0  12      132.72      106.64      8.92 o 
   2   0  12      160.53      174.64      9.08 o 
   4   0  12       62.41       53.96      9.19 o 
   6   0  12       41.56       35.26      9.94 o 
   8   0  12       22.62       22.86     10.79 o 
  10   0  12        0.40        7.05     12.07 o 
 -14   1  12        8.81        6.88      6.78 o 
 -13   1  12       21.92       21.09      5.90 o 
 -12   1  12        4.84        6.95      4.62 o 
 -11   1  12        3.00        4.45      3.68 o 
 -10   1  12        4.17        2.12      4.22 o 
  -9   1  12        4.91        7.66      4.71 o 
  -8   1  12       36.28       26.90      4.79 o 
  -7   1  12      106.70      127.77      8.73 o 
  -6   1  12        5.08        3.04      2.82 o 
  -5   1  12       11.33        7.35      3.46 o 
  -4   1  12        0.31        3.30      3.05 o 
  -3   1  12       32.67       26.40      3.16 o 
  -2   1  12       73.39       65.68      4.11 o 
  -1   1  12       64.47       51.96      3.86 o 
   0   1  12       23.03       17.13      2.52 o 
   1   1  12       49.61       42.66      3.30 o 
   2   1  12       28.53       27.56      4.15 o 
   3   1  12       56.92       53.33      5.35 o 
   4   1  12        4.64        4.66      3.24 o 
   5   1  12       18.86       18.01      4.94 o 
   6   1  12       10.01       13.17     10.95 o 
   7   1  12        0.05        0.99      4.39 o 
   8   1  12        2.32       -3.70      4.90 o 
   9   1  12        0.18        0.64      5.55 o 
  10   1  12        1.21        5.44      5.85 o 
  11   1  12        0.25        4.06      7.77 o 
 -14   2  12        8.78        8.31      5.50 o 
 -13   2  12       30.10       40.22      6.84 o 
 -12   2  12       36.07       28.81      6.37 o 
 -11   2  12        0.69        0.37      4.44 o 
 -10   2  12       73.16       74.99      8.58 o 
  -9   2  12      215.64      221.48     11.79 o 
  -8   2  12      104.29       94.66      7.39 o 
  -7   2  12       19.83       14.31      3.77 o 
  -6   2  12       13.19       10.66      4.29 o 
  -5   2  12       42.78       36.45      5.56 o 
  -4   2  12      323.76      287.82     26.17 o 
  -3   2  12       85.46       95.48      5.24 o 
  -2   2  12       98.94       91.47      5.10 o 
  -1   2  12       10.31        7.66      2.45 o 
   0   2  12        2.70        1.21      2.25 o 
   1   2  12      119.27      108.75      7.63 o 
   2   2  12        1.39        3.35      3.59 o 
   3   2  12       28.43       28.68      4.72 o 
   4   2  12      204.18      198.63     11.06 o 
   5   2  12       25.12       26.33      5.81 o 
   6   2  12      114.39      116.61      9.33 o 
   7   2  12        4.48        1.92      6.36 o 
   8   2  12        2.51        0.48      5.20 o 
   9   2  12        4.97        0.77      5.17 o 
  10   2  12        5.90       11.03      7.39 o 
 -13   3  12        0.72       -7.30      6.25 o 
 -12   3  12        2.56       -0.29      5.50 o 
 -11   3  12       59.95       56.42      7.62 o 
 -10   3  12        0.05        2.10      3.91 o 
  -9   3  12       62.81       59.52      7.91 o 
  -8   3  12        1.57        4.15      4.97 o 
  -7   3  12       27.35       29.74      5.46 o 
  -6   3  12      163.35      157.55      9.80 o 
  -5   3  12       31.00       25.10      4.67 o 
  -4   3  12       63.88       67.50      8.03 o 
  -3   3  12       13.10        3.87      6.57 o 
  -2   3  12        1.18        1.57      3.03 o 
  -1   3  12        0.16        2.16      2.79 o 
   0   3  12      116.99      101.96      8.37 o 
   1   3  12        0.21        0.06      4.69 o 
   2   3  12        0.86       -0.80      4.93 o 
   3   3  12       82.76       82.30      8.58 o 
   4   3  12        0.19        0.47      4.66 o 
   5   3  12       16.98       12.75      6.48 o 
   6   3  12      100.75      117.93     10.43 o 
   7   3  12        0.41        5.58      5.15 o 
   8   3  12        1.02       -1.33      5.67 o 
   9   3  12        2.38        6.59      7.08 o 
 -11   4  12        0.00        1.74      6.82 o 
 -10   4  12        4.05        4.33      5.66 o 
  -9   4  12       16.64       13.26      5.27 o 
  -8   4  12       35.24       31.84      6.48 o 
  -7   4  12        1.06        0.98      5.42 o 
  -6   4  12       39.36       31.01      6.31 o 
  -5   4  12       85.41       85.01      8.24 o 
  -4   4  12       14.25       14.05      6.46 o 
  -3   4  12       12.08        6.33      5.64 o 
  -2   4  12       12.56       21.35      5.37 o 
  -1   4  12       23.98       13.11      7.75 o 
   0   4  12       39.04       38.94      9.53 o 
   1   4  12       18.23        9.26      5.21 o 
   2   4  12        0.71       -0.15      5.34 o 
   3   4  12        5.77        6.54      5.71 o 
   4   4  12        1.09        4.48      4.81 o 
   5   4  12        2.15        8.95      6.15 o 
   6   4  12       42.79       47.38      8.57 o 
   7   4  12        6.60        8.51      6.16 o 
   8   4  12        0.62        0.99      8.88 o 
  -8   5  12        0.73        2.76      6.82 o 
  -7   5  12        1.76       -0.98      5.62 o 
  -6   5  12        0.12       -0.51      8.03 o 
  -5   5  12        7.65       10.82     12.02 o 
  -4   5  12       10.72       10.82      7.79 o 
  -3   5  12        0.22        1.07     11.65 o 
  -2   5  12        5.16        2.78      7.47 o 
  -1   5  12        2.24        2.42      9.52 o 
   0   5  12        3.20        5.53      7.49 o 
   1   5  12        3.76        4.89      6.64 o 
   2   5  12        6.12       -0.09      6.44 o 
   3   5  12        1.66        3.72      7.16 o 
   4   5  12        2.28        7.07      7.51 o 
   5   5  12        0.57        4.47      9.45 o 
 -13   0  13        2.94       11.11      9.72 o 
 -11   0  13       15.03       11.11      6.94 o 
  -9   0  13      194.78      229.82     18.16 o 
  -7   0  13       15.44       18.98      5.01 o 
  -5   0  13      388.50      410.45     14.46 o 
  -3   0  13      316.27      295.64     11.37 o 
  -1   0  13      171.65      212.27      9.81 o 
   1   0  13       25.83       23.77      5.98 o 
   3   0  13       51.23       41.14      9.19 o 
   5   0  13        6.93       13.46      7.59 o 
   7   0  13        1.03        0.00      5.77 o 
   9   0  13        6.18       -0.53     10.68 o 
  11   0  13        7.51       10.79     14.85 o 
 -14   1  13        0.70       -3.17      5.41 o 
 -13   1  13        0.03        0.91      5.03 o 
 -12   1  13       49.24       59.70      8.23 o 
 -11   1  13       11.64        9.57      5.11 o 
 -10   1  13       32.80       29.32      5.55 o 
  -9   1  13       10.62       13.07      4.57 o 
  -8   1  13       37.47       24.33      5.24 o 
  -7   1  13        4.34        4.99      3.77 o 
  -6   1  13        9.89       10.17      3.21 o 
  -5   1  13        7.36        8.88      2.71 o 
  -4   1  13      175.66      177.51      6.80 o 
  -3   1  13     1055.60     1095.79     21.81 o 
  -2   1  13       73.47       82.22      4.68 o 
  -1   1  13        0.12        0.68      2.09 o 
   0   1  13       21.58       20.56      2.87 o 
   1   1  13      556.36      543.62     13.96 o 
   2   1  13       62.99       65.83      5.91 o 
   3   1  13       38.71       33.34      4.36 o 
   4   1  13      282.32      315.66     18.02 o 
   5   1  13        3.65       -0.60      5.19 o 
   6   1  13       20.34       16.60      9.14 o 
   7   1  13       11.16       10.75      5.76 o 
   8   1  13       11.61       12.97      6.34 o 
   9   1  13       18.97       21.68      6.98 o 
  10   1  13        6.19        1.74      7.55 o 
 -14   2  13       11.44       18.06      7.32 o 
 -13   2  13        1.32        1.15      4.95 o 
 -12   2  13       16.47       17.58      5.89 o 
 -11   2  13        0.91       -1.18      4.59 o 
 -10   2  13       22.44       33.18      6.38 o 
  -9   2  13       87.61       99.65      9.45 o 
  -8   2  13       51.56       52.55      6.72 o 
  -7   2  13      187.27      185.96     13.54 o 
  -6   2  13       70.28       65.98      8.00 o 
  -5   2  13       19.03       19.47      5.00 o 
  -4   2  13       44.60       32.84      5.57 o 
  -3   2  13        4.40        2.30      2.56 o 
  -2   2  13      310.39      346.00      9.62 o 
  -1   2  13       74.89       74.16      4.84 o 
   0   2  13       20.94       20.78      3.21 o 
   1   2  13        1.80        1.11      3.22 o 
   2   2  13      122.54      109.98      8.72 o 
   3   2  13       20.77       16.31      4.71 o 
   4   2  13       26.93       34.64      5.94 o 
   5   2  13       37.65       36.32      7.43 o 
   6   2  13       69.79       66.82     14.26 o 
   7   2  13       12.98       10.66      5.64 o 
   8   2  13        0.35       -3.41      5.15 o 
   9   2  13        0.71       -6.80      5.21 o 
  10   2  13        0.79        1.21      5.85 o 
 -12   3  13        9.62       13.39      6.14 o 
 -11   3  13       27.41       24.50      6.18 o 
 -10   3  13        8.96        6.95      4.22 o 
  -9   3  13       25.15       16.37      4.87 o 
  -8   3  13        0.05        2.48      3.57 o 
  -7   3  13       80.18       80.23      7.58 o 
  -6   3  13      837.91      857.62     21.94 o 
  -5   3  13      254.31      269.44     12.28 o 
  -4   3  13       61.26       58.42     11.65 o 
  -3   3  13        1.45        0.11      3.62 o 
  -2   3  13       19.23       15.50      4.09 o 
  -1   3  13        2.42        1.89      3.77 o 
   0   3  13       23.54       18.62      6.82 o 
   1   3  13        2.63        4.43      4.50 o 
   2   3  13      280.96      302.94     14.38 o 
   3   3  13       48.51       66.04      8.49 o 
   4   3  13       87.75       77.97      8.77 o 
   5   3  13        2.33       -1.04      5.96 o 
   6   3  13      117.16      136.50     19.70 o 
   7   3  13        2.81        0.15      7.06 o 
   8   3  13        0.24       -2.18      6.24 o 
   9   3  13        1.54        5.14      7.45 o 
 -11   4  13        0.10        2.44      6.49 o 
 -10   4  13        0.03        2.45      4.98 o 
  -9   4  13       24.37       25.55      5.89 o 
  -8   4  13        4.95        1.82      5.66 o 
  -7   4  13        5.44        8.68      4.59 o 
  -6   4  13       83.74       81.66      7.95 o 
  -5   4  13      188.98      212.14     15.22 o 
  -4   4  13       16.44       18.03      5.51 o 
  -3   4  13        0.87       -2.37      5.40 o 
  -2   4  13       82.44      100.39     25.91 o 
  -1   4  13        8.55        9.70      8.52 o 
   0   4  13       20.24       24.52      7.47 o 
   1   4  13       40.59       37.10      7.47 o 
   2   4  13        1.53        5.41      6.10 o 
   3   4  13        0.18       -3.90      4.58 o 
   4   4  13        0.91        4.59      6.04 o 
   5   4  13       24.71       20.65      6.23 o 
   6   4  13       31.26       42.25      8.64 o 
   7   4  13        6.73        5.33      5.75 o 
  -8   5  13        0.14       -0.67      6.70 o 
  -7   5  13        7.01       22.70      9.40 o 
  -6   5  13        2.65        2.72      7.33 o 
  -5   5  13        1.00       -1.21      5.70 o 
  -4   5  13        9.00        7.45      6.20 o 
  -3   5  13        6.79       -3.31     15.39 o 
  -2   5  13        6.11        4.95     10.87 o 
  -1   5  13       13.95        8.14      8.74 o 
   0   5  13        1.35        0.89      7.94 o 
   1   5  13       10.50        9.69      8.00 o 
   2   5  13        4.09        4.96      9.09 o 
   3   5  13        8.08        6.21      5.79 o 
   4   5  13        0.44       11.41      7.37 o 
 -14   0  14       10.64       16.35     10.58 o 
 -12   0  14        8.36        4.27      6.30 o 
 -10   0  14       23.68        9.30      8.65 o 
  -8   0  14      230.56      251.13     13.17 o 
  -6   0  14       28.31       31.67      5.21 o 
  -4   0  14      163.71      152.82      8.88 o 
  -2   0  14        5.05        3.85      5.61 o 
   0   0  14       14.80       12.09      3.56 o 
   2   0  14      124.38      103.68      8.87 o 
   4   0  14       40.79       25.22      7.59 o 
   6   0  14        0.06       -6.73      4.91 o 
   8   0  14       18.07       12.50     10.90 o 
  10   0  14        0.49      -10.47     11.54 o 
 -14   1  14        2.32        4.75      4.94 o 
 -13   1  14        1.85        4.35      6.31 o 
 -12   1  14        0.39       -2.57      5.67 o 
 -11   1  14       30.60       29.29      6.41 o 
 -10   1  14       11.98        8.97      4.45 o 
  -9   1  14        0.29        0.00      3.73 o 
  -8   1  14       77.38       71.34      7.87 o 
  -7   1  14       95.44       92.97      8.75 o 
  -6   1  14       50.01       57.89      6.57 o 
  -5   1  14      146.52      166.81      6.99 o 
  -4   1  14      168.77      152.88      6.49 o 
  -3   1  14      145.34      176.06      6.94 o 
  -2   1  14      269.98      275.35     14.16 o 
  -1   1  14      395.66      391.48     18.23 o 
   0   1  14      152.41      144.72      6.06 o 
   1   1  14      149.01      168.80      8.51 o 
   2   1  14        1.00        1.70      3.11 o 
   3   1  14       87.20       76.51      6.49 o 
   4   1  14      146.16      136.95     10.81 o 
   5   1  14       40.15       42.75      7.08 o 
   6   1  14       40.27       33.49      7.43 o 
   7   1  14       67.38       51.69      8.34 o 
   8   1  14       46.59       40.94      7.34 o 
   9   1  14       17.74       22.39      7.45 o 
  10   1  14        4.19       -1.63      8.49 o 
 -13   2  14        9.07       12.30      6.00 o 
 -12   2  14       17.44       19.40      6.05 o 
 -11   2  14       16.63       22.98      5.98 o 
 -10   2  14       71.16       75.85      8.29 o 
  -9   2  14       43.67       66.13      9.39 o 
  -8   2  14      260.49      251.45     14.58 o 
  -7   2  14       80.73       82.85      9.39 o 
  -6   2  14       60.55       53.50      7.55 o 
  -5   2  14      112.61       84.23      7.73 o 
  -4   2  14        1.13        2.74      3.23 o 
  -3   2  14       12.34       15.33      3.16 o 
  -2   2  14        3.65        1.82      2.52 o 
  -1   2  14        1.65        2.90      2.27 o 
   0   2  14       31.04       25.11      4.53 o 
   1   2  14       51.13       56.21      6.27 o 
   2   2  14      149.80      133.18     10.24 o 
   3   2  14       28.28       29.54      5.69 o 
   4   2  14      812.59      862.32     51.08 o 
   5   2  14       32.92       34.98      6.33 o 
   6   2  14       39.43       27.49      7.20 o 
   7   2  14        5.60        4.86      6.39 o 
   8   2  14        1.68        0.36      5.55 o 
   9   2  14        4.57        4.55      6.77 o 
 -12   3  14        7.58        7.13      5.77 o 
 -11   3  14        5.39        2.38      5.92 o 
 -10   3  14       24.81       24.08      5.51 o 
  -9   3  14        5.76        8.72      4.38 o 
  -8   3  14       52.58       54.88      6.63 o 
  -7   3  14       99.89      111.23      8.83 o 
  -6   3  14       56.24       66.63      7.36 o 
  -5   3  14        0.02        4.64      4.31 o 
  -4   3  14      106.54       98.15      8.91 o 
  -3   3  14        1.40       -1.78      3.79 o 
  -2   3  14        6.23       12.61      5.67 o 
  -1   3  14        3.42        1.61      4.15 o 
   0   3  14       48.42       44.11      6.76 o 
   1   3  14       23.28       21.75      5.35 o 
   2   3  14       84.37       82.30      8.48 o 
   3   3  14        0.51        5.69      4.83 o 
   4   3  14      174.60      168.05     15.52 o 
   5   3  14      106.57      129.27     15.76 o 
   6   3  14       85.62       81.19     11.20 o 
   7   3  14        8.93       10.08      7.63 o 
   8   3  14        2.19        4.79      7.41 o 
 -10   4  14        1.19        6.21      4.84 o 
  -9   4  14        1.30       -2.41      5.87 o 
  -8   4  14        5.46        2.57      4.31 o 
  -7   4  14        1.07        4.29      4.16 o 
  -6   4  14        8.06        6.79      5.84 o 
  -5   4  14        5.29       11.76      6.62 o 
  -4   4  14       15.07       17.73      6.69 o 
  -3   4  14       75.69       55.32     10.41 o 
  -2   4  14        3.96        8.49      6.80 o 
  -1   4  14       41.48       43.27     10.27 o 
   0   4  14       12.50       12.51     10.20 o 
   1   4  14        0.68       -0.72      6.18 o 
   2   4  14        6.67        7.99      5.95 o 
   3   4  14        2.30        1.75      5.54 o 
   4   4  14       10.43        9.84      5.36 o 
   5   4  14        0.91        4.76      6.22 o 
   6   4  14        7.14        3.71      6.66 o 
  -7   5  14        0.75       -1.43     14.05 o 
  -6   5  14        8.52       17.17      7.06 o 
  -5   5  14        2.13       -0.36      5.24 o 
  -4   5  14        0.00        3.74     12.07 o 
  -3   5  14        0.05       -3.55      7.93 o 
  -2   5  14        5.48        8.61      8.35 o 
  -1   5  14        2.16        3.41      7.49 o 
   0   5  14        9.24       19.84     11.17 o 
   1   5  14        3.09        7.86      7.67 o 
   2   5  14        0.60       -0.22      9.18 o 
   3   5  14        1.47        8.44      9.09 o 
 -13   0  15        2.65       -1.39      6.30 o 
 -11   0  15        3.13        6.09      6.52 o 
  -9   0  15        5.07        3.85      7.37 o 
  -7   0  15      260.32      244.58     12.50 o 
  -5   0  15      109.15       90.69      7.50 o 
  -3   0  15      477.53      584.94     23.93 o 
  -1   0  15       12.19        7.53      3.77 o 
   1   0  15       49.90       48.44     12.77 o 
   3   0  15       79.35       86.01     11.75 o 
   5   0  15        4.43        0.85      5.34 o 
   7   0  15        3.81        2.88      9.19 o 
   9   0  15        0.18        4.38      8.65 o 
 -14   1  15        0.75        4.23      6.72 o 
 -13   1  15        3.55        2.05      5.28 o 
 -12   1  15        0.10       -2.39      4.68 o 
 -11   1  15       11.41       13.26      6.17 o 
 -10   1  15        6.49        2.68      4.63 o 
  -9   1  15        4.92        4.44      4.62 o 
  -8   1  15       59.45       34.30      8.12 o 
  -7   1  15        1.80        0.81      3.48 o 
  -6   1  15       21.26       15.80      4.05 o 
  -5   1  15       24.19       26.20      3.57 o 
  -4   1  15       25.15       20.41      3.46 o 
  -3   1  15      282.19      302.96      9.17 o 
  -2   1  15       18.28       17.98      3.09 o 
  -1   1  15       10.34       13.96      2.73 o 
   0   1  15        4.86       10.53      2.70 o 
   1   1  15      100.69       87.87      6.70 o 
   2   1  15        0.07        2.74      3.01 o 
   3   1  15      135.02      126.02     10.04 o 
   4   1  15       80.85       68.40     12.18 o 
   5   1  15       12.93        7.96      6.08 o 
   6   1  15        0.14       -3.21      4.74 o 
   7   1  15        2.62        1.64      5.47 o 
   8   1  15        1.71        5.27      6.44 o 
   9   1  15        8.71        9.58      7.80 o 
  10   1  15        5.73        8.97      8.23 o 
 -13   2  15        0.88        3.51      6.57 o 
 -12   2  15        0.56        1.27      5.12 o 
 -11   2  15        7.90       11.17      7.35 o 
 -10   2  15        0.18        5.79      5.33 o 
  -9   2  15      120.54      126.15     11.23 o 
  -8   2  15      104.23      105.18     10.48 o 
  -7   2  15       40.24       41.14      9.72 o 
  -6   2  15       36.59       24.11      8.76 o 
  -5   2  15       80.45       80.58      7.22 o 
  -4   2  15        6.48        3.84      3.65 o 
  -3   2  15        6.28        6.68      2.80 o 
  -2   2  15        4.09        5.81      2.97 o 
  -1   2  15       26.48       37.65      5.47 o 
   0   2  15       59.23       41.94      5.42 o 
   1   2  15      303.61      309.76     17.65 o 
   2   2  15      187.44      183.31     20.69 o 
   3   2  15       46.95       30.67      5.88 o 
   4   2  15      251.19      259.92     22.41 o 
   5   2  15        8.50        3.46      5.72 o 
   6   2  15        0.75        1.76      4.87 o 
   7   2  15        1.30       10.80      9.03 o 
   8   2  15        0.48        0.93      7.25 o 
   9   2  15        0.94        1.69      6.57 o 
 -12   3  15        4.77        5.90      6.05 o 
 -11   3  15        1.81        1.63      6.04 o 
 -10   3  15        0.09        0.10      5.70 o 
  -9   3  15       21.22       21.12      6.39 o 
  -8   3  15        8.10       15.12      5.83 o 
  -7   3  15        0.10        7.57      6.63 o 
  -6   3  15      175.94      177.85     13.23 o 
  -5   3  15        2.04        8.30      5.41 o 
  -4   3  15        6.20        3.86      4.23 o 
  -3   3  15        1.94        2.82      4.13 o 
  -2   3  15        3.52       -1.81      4.57 o 
  -1   3  15        6.36       -2.33      3.87 o 
   0   3  15       18.29       16.63      4.96 o 
   1   3  15       20.35       17.04      5.29 o 
   2   3  15        1.11       -1.22      5.07 o 
   3   3  15       52.38       57.15      7.59 o 
   4   3  15       17.53       23.65      6.38 o 
   5   3  15       17.05       27.13      6.33 o 
   6   3  15       56.82       63.16     21.42 o 
   7   3  15       10.32        7.45      6.43 o 
   8   3  15        6.50        6.14      8.49 o 
 -10   4  15        1.50        3.42      4.59 o 
  -9   4  15        0.29        3.02      5.01 o 
  -8   4  15        0.52        1.44      5.89 o 
  -7   4  15        0.11       -3.44      4.83 o 
  -6   4  15       11.48       11.84      6.05 o 
  -5   4  15        4.12       -1.45      5.61 o 
  -4   4  15       11.48        8.75      5.22 o 
  -3   4  15       22.36       19.37      8.77 o 
  -2   4  15       60.97       58.15     13.89 o 
  -1   4  15        7.75        5.02      6.26 o 
   0   4  15        3.70        3.72      6.77 o 
   1   4  15        0.19        8.37      7.42 o 
   2   4  15        0.34        5.62      6.52 o 
   3   4  15       11.99       15.11      7.29 o 
   4   4  15       15.60       15.48      7.45 o 
   5   4  15        0.07        5.92      7.30 o 
   6   4  15        0.18        0.81      6.22 o 
  -7   5  15        0.06       -7.03      5.47 o 
  -6   5  15        0.01        5.79      9.35 o 
  -5   5  15        6.82        9.62     12.39 o 
  -4   5  15       13.54       15.69      9.97 o 
  -3   5  15        2.34        5.45     10.92 o 
  -2   5  15       12.36       26.27     11.03 o 
  -1   5  15        5.58       -2.34      9.68 o 
   0   5  15        0.75        3.62      8.87 o 
   1   5  15        0.46        1.65      6.76 o 
   2   5  15        1.26        3.50      8.24 o 
 -14   0  16        0.25        1.39      8.87 o 
 -12   0  16        0.05        5.02      8.65 o 
 -10   0  16        1.01       -2.03      5.66 o 
  -8   0  16       39.89       43.49     10.36 o 
  -6   0  16        0.04        1.64      6.25 o 
  -4   0  16       19.52       11.70      4.26 o 
  -2   0  16        0.00       -1.96      3.42 o 
   0   0  16        0.08        1.71      3.55 o 
   2   0  16       16.58       14.00      7.59 o 
   4   0  16       78.56       63.57     11.97 o 
   6   0  16       22.42       23.51      8.76 o 
   8   0  16       19.45       16.99      9.19 o 
 -14   1  16        7.65        2.36     10.26 o 
 -13   1  16        2.55        4.25      6.81 o 
 -12   1  16       48.35       51.14      8.13 o 
 -11   1  16        6.43        8.34      5.29 o 
 -10   1  16        3.05        5.46      4.92 o 
  -9   1  16        2.76        6.22      4.64 o 
  -8   1  16        2.11        0.60      4.53 o 
  -7   1  16       14.65       13.52      4.81 o 
  -6   1  16       43.40       44.36      5.58 o 
  -5   1  16       24.33       19.34      3.66 o 
  -4   1  16      129.07      130.00      7.00 o 
  -3   1  16        2.71        5.34      2.72 o 
  -2   1  16        5.03        2.36      2.16 o 
  -1   1  16        0.70        0.73      2.30 o 
   0   1  16        6.79        5.52      3.16 o 
   1   1  16       13.43        7.81      3.45 o 
   2   1  16       32.51       35.84      5.03 o 
   3   1  16        4.02       10.59      4.87 o 
   4   1  16       39.99       34.69      6.80 o 
   5   1  16        2.23        7.20      4.75 o 
   6   1  16        1.15       -1.20      4.44 o 
   7   1  16       24.72       14.79      6.99 o 
   8   1  16        0.30        0.15      6.69 o 
   9   1  16        0.38       -5.13      8.14 o 
 -13   2  16        9.09       11.86      6.86 o 
 -12   2  16        0.00       -1.24      6.96 o 
 -11   2  16        1.30        3.09      6.91 o 
 -10   2  16        0.71       -3.07      4.81 o 
  -9   2  16        0.05        1.37      5.59 o 
  -8   2  16      140.75      152.78     11.98 o 
  -7   2  16       34.03       37.45     12.61 o 
  -6   2  16      213.89      224.70     11.50 o 
  -5   2  16      109.22      104.39      8.04 o 
  -4   2  16        0.57        0.33      3.77 o 
  -3   2  16       12.52        8.68      3.01 o 
  -2   2  16       37.71       34.71      3.98 o 
  -1   2  16       16.02       11.82      4.18 o 
   0   2  16        5.92        5.20      3.74 o 
   1   2  16       20.04       15.54      6.58 o 
   2   2  16       20.50       17.13      5.16 o 
   3   2  16        0.61       -7.54      5.09 o 
   4   2  16       43.40       46.13      8.72 o 
   5   2  16        1.30        2.65      5.31 o 
   6   2  16        3.09        1.58      6.89 o 
   7   2  16       27.94       33.24      9.42 o 
   8   2  16        0.48        3.29      7.24 o 
 -12   3  16        5.61        6.45      5.62 o 
 -11   3  16       29.62       39.07      7.25 o 
 -10   3  16        3.20       10.98      6.42 o 
  -9   3  16       29.18       24.18      8.12 o 
  -8   3  16       13.30       18.06      6.08 o 
  -7   3  16      114.81      134.51     12.21 o 
  -6   3  16       48.16       53.45     10.26 o 
  -5   3  16        0.37        4.93      4.69 o 
  -4   3  16        9.02       13.25      4.89 o 
  -3   3  16        1.13       -5.99      4.28 o 
  -2   3  16        8.75        5.97      5.58 o 
  -1   3  16       17.84       30.37     10.84 o 
   0   3  16        3.42        6.76      4.82 o 
   1   3  16        0.02        2.18      4.57 o 
   2   3  16        0.20        4.67      4.79 o 
   3   3  16        2.05        2.00      4.16 o 
   4   3  16        8.48       10.05      5.16 o 
   5   3  16       27.27       19.67      6.78 o 
   6   3  16        0.33        2.86      6.20 o 
   7   3  16        0.66       -1.61      7.28 o 
 -10   4  16       10.16       21.23      7.42 o 
  -9   4  16       11.75       10.79      5.41 o 
  -8   4  16        2.41        1.09      6.04 o 
  -7   4  16        6.58       -3.52      6.04 o 
  -6   4  16       24.31       18.67      6.44 o 
  -5   4  16        7.42        9.22      5.43 o 
  -4   4  16        2.94       -4.34      9.29 o 
  -3   4  16        1.82       -2.01      6.31 o 
  -2   4  16        4.27       12.36      7.82 o 
  -1   4  16        2.33       12.10      7.30 o 
   0   4  16        0.64       -1.99      6.36 o 
   1   4  16        2.55        6.15      7.29 o 
   2   4  16        1.44        1.87      6.46 o 
   3   4  16        0.03        4.64      6.05 o 
   4   4  16       16.30       25.40      7.50 o 
   5   4  16        7.69       12.27      7.95 o 
  -6   5  16        0.29        7.37      7.15 o 
  -5   5  16        5.22        4.11      9.81 o 
  -4   5  16        7.05       15.72     12.43 o 
  -3   5  16        3.02       -3.55      9.18 o 
  -2   5  16        2.81        5.53     10.47 o 
  -1   5  16        0.70        5.18      8.83 o 
   0   5  16        6.05        7.06      9.29 o 
   1   5  16        0.24        2.28      7.82 o 
 -13   0  17        0.13        5.56      9.51 o 
 -11   0  17       10.03        2.46      6.52 o 
  -9   0  17       35.56       39.64      9.62 o 
  -7   0  17       24.94       17.75      5.31 o 
  -5   0  17      118.05      100.50      8.27 o 
  -3   0  17       17.99        7.59      4.38 o 
  -1   0  17       20.07        7.95      4.21 o 
   1   0  17        0.06       -1.82      4.17 o 
   3   0  17        1.24       -7.16      5.13 o 
   5   0  17        1.25       -0.32      8.23 o 
   7   0  17       49.06       41.46     13.25 o 
   9   0  17        1.01        1.60     12.29 o 
 -13   1  17        2.86        1.10      6.91 o 
 -12   1  17        2.32        5.90      6.87 o 
 -11   1  17       15.22        9.61      5.21 o 
 -10   1  17        8.94       10.05      5.03 o 
  -9   1  17        1.94        3.46      6.41 o 
  -8   1  17        0.00        3.42      4.62 o 
  -7   1  17        2.47        2.61      4.56 o 
  -6   1  17        0.24       -2.82      4.14 o 
  -5   1  17        0.10       -0.02      3.15 o 
  -4   1  17       30.68       29.17      3.96 o 
  -3   1  17        1.38       -1.03      2.68 o 
  -2   1  17       38.81       42.69      4.29 o 
  -1   1  17       47.66       52.46      5.61 o 
   0   1  17       93.87      100.53      7.29 o 
   1   1  17       19.86       11.87      4.35 o 
   2   1  17       29.50       36.61      6.57 o 
   3   1  17        3.43        4.70      4.56 o 
   4   1  17       15.05       15.25      5.29 o 
   5   1  17        0.56       -3.14      4.94 o 
   6   1  17        4.31        0.18      5.51 o 
   7   1  17        9.78        5.75      7.14 o 
   8   1  17        3.04        4.16      7.90 o 
 -13   2  17       38.47       45.41      9.67 o 
 -12   2  17        0.62        2.66      7.25 o 
 -11   2  17       18.41       12.60      6.65 o 
 -10   2  17        6.95        7.39      5.72 o 
  -9   2  17       10.30        5.29      7.11 o 
  -8   2  17      103.04      136.10     12.19 o 
  -7   2  17       19.11       24.96      5.22 o 
  -6   2  17       18.99       25.49      5.53 o 
  -5   2  17      102.39      106.32      8.29 o 
  -4   2  17        6.86        2.09      3.78 o 
  -3   2  17        0.66        2.07      3.34 o 
  -2   2  17        4.56        2.05      4.05 o 
  -1   2  17       23.79       28.20      5.41 o 
   0   2  17        9.36       17.68      5.37 o 
   1   2  17       10.42        8.93      3.86 o 
   2   2  17       52.17       55.03      6.83 o 
   3   2  17        2.02        6.66      5.03 o 
   4   2  17        0.01       -5.19      5.08 o 
   5   2  17        8.96        7.26      5.46 o 
   6   2  17        0.02       -4.66      6.21 o 
   7   2  17        2.46        6.59      6.50 o 
   8   2  17        0.61       -0.48      6.68 o 
 -11   3  17        0.12        3.05      6.56 o 
 -10   3  17       30.31       32.86      8.07 o 
  -9   3  17        0.08       -0.96      5.07 o 
  -8   3  17       65.65       65.05      9.74 o 
  -7   3  17      101.25      111.55     11.60 o 
  -6   3  17        6.00        9.68      5.83 o 
  -5   3  17       15.02       22.57      6.11 o 
  -4   3  17        3.21        2.29      4.12 o 
  -3   3  17        0.08        1.65      5.70 o 
  -2   3  17       14.98       20.65      8.37 o 
  -1   3  17       15.52       10.49      5.78 o 
   0   3  17       18.16       26.01      6.45 o 
   1   3  17        0.38        2.65      4.30 o 
   2   3  17       53.07       51.95      7.56 o 
   3   3  17        0.20       -1.46      5.09 o 
   4   3  17       44.42       43.26      7.75 o 
   5   3  17        3.85       -1.80     11.65 o 
   6   3  17        0.09       -7.98      5.32 o 
  -9   4  17        0.00        2.95      6.95 o 
  -8   4  17       27.54       31.13      8.62 o 
  -7   4  17       16.23       18.50      7.35 o 
  -6   4  17       17.39        5.37      5.23 o 
  -5   4  17        2.15        9.33     10.01 o 
  -4   4  17        0.31        0.00      7.69 o 
  -3   4  17        0.62        7.99      6.76 o 
  -2   4  17        0.03       -7.79      6.80 o 
  -1   4  17       30.81       36.49      8.76 o 
   0   4  17       27.88       28.66      9.31 o 
   1   4  17        4.80        3.65      8.15 o 
   2   4  17        3.69       12.54      7.55 o 
   3   4  17        4.49        2.23      6.64 o 
   4   4  17       36.26       46.65      8.97 o 
  -4   5  17        0.01        6.60     10.08 o 
  -3   5  17        1.08       -4.77      8.91 o 
  -2   5  17        0.23        5.01     10.76 o 
  -1   5  17        2.67        1.52      9.22 o 
 -12   0  18        1.60        3.31      9.40 o 
 -10   0  18      113.97      113.90     14.96 o 
  -8   0  18       43.69       37.40      8.97 o 
  -6   0  18      117.67      121.29      9.74 o 
  -4   0  18       37.51       35.89      5.92 o 
  -2   0  18       42.72       33.93      5.91 o 
   0   0  18        8.40        6.20      5.02 o 
   2   0  18      205.62      247.24     20.83 o 
   4   0  18       80.67       92.31     14.85 o 
   6   0  18       60.27       77.78     15.49 o 
   8   0  18       15.40        7.37      8.76 o 
 -13   1  18        7.23        8.58      6.41 o 
 -12   1  18        0.43        5.59      6.16 o 
 -11   1  18       32.90       30.36      7.63 o 
 -10   1  18       89.11       94.14     11.33 o 
  -9   1  18       32.57       36.07      6.88 o 
  -8   1  18        0.10       -0.69      4.15 o 
  -7   1  18       11.23       10.99      4.75 o 
  -6   1  18        6.31        0.49      3.68 o 
  -5   1  18       31.90       28.76      4.83 o 
  -4   1  18       19.80       14.17      3.45 o 
  -3   1  18       13.32        9.90      2.80 o 
  -2   1  18       17.83       20.14      3.58 o 
  -1   1  18        8.53        8.65      3.74 o 
   0   1  18        2.63        4.82      4.20 o 
   1   1  18       19.40       17.38      4.38 o 
   2   1  18      210.78      234.80     14.37 o 
   3   1  18        3.80        2.35      4.41 o 
   4   1  18        9.68        4.88      6.25 o 
   5   1  18        0.33        3.54      4.72 o 
   6   1  18        0.07        3.92      5.56 o 
   7   1  18        1.48        3.27      7.85 o 
   8   1  18        1.70       -4.70      6.74 o 
 -12   2  18        5.60       13.13      8.27 o 
 -11   2  18        0.10        0.52      6.38 o 
 -10   2  18        6.49       13.21      6.77 o 
  -9   2  18        1.69        6.65      5.79 o 
  -8   2  18       29.14       35.84      6.90 o 
  -7   2  18       84.53       89.92      8.56 o 
  -6   2  18        1.63       -2.17      4.19 o 
  -5   2  18        7.72       13.25      4.68 o 
  -4   2  18        1.47        3.12      3.96 o 
  -3   2  18        4.43        7.98      4.71 o 
  -2   2  18      133.60      119.25      8.72 o 
  -1   2  18        1.50       14.10      4.96 o 
   0   2  18      193.01      206.76     13.60 o 
   1   2  18       61.37       52.52      8.48 o 
   2   2  18       61.29       67.43      8.04 o 
   3   2  18       12.88       17.50      6.25 o 
   4   2  18        0.20       -1.59      5.87 o 
   5   2  18        0.11       -1.64      5.26 o 
   6   2  18        1.58       -0.71      6.57 o 
   7   2  18        0.72        0.37      7.13 o 
 -11   3  18       15.48       12.00      6.57 o 
 -10   3  18        0.07        1.24      5.62 o 
  -9   3  18        0.27       -0.19      6.89 o 
  -8   3  18        0.34        6.66      6.57 o 
  -7   3  18      104.38      127.08     10.64 o 
  -6   3  18        0.57       -6.87      4.68 o 
  -5   3  18       42.23       53.72      7.00 o 
  -4   3  18        2.49       -2.42      6.14 o 
  -3   3  18       25.60       21.62      8.15 o 
  -2   3  18       20.46       20.74      7.31 o 
  -1   3  18       60.11       53.06      9.56 o 
   0   3  18        6.44        9.59      5.84 o 
   1   3  18       37.97       38.04      7.35 o 
   2   3  18       18.96       25.45      6.84 o 
   3   3  18       26.20       33.52      6.76 o 
   4   3  18       40.41       37.98      9.68 o 
   5   3  18        4.93       -2.49      7.24 o 
   6   3  18        0.12       -5.18      7.02 o 
  -8   4  18       22.55       27.08      8.46 o 
  -7   4  18        0.12       -0.47      5.38 o 
  -6   4  18        0.20        2.62      5.48 o 
  -5   4  18        4.18        1.36      9.89 o 
  -4   4  18        0.05       -3.15      8.42 o 
  -3   4  18        1.45        3.08      7.83 o 
  -2   4  18        0.45       -1.56      6.53 o 
  -1   4  18        2.76        6.66      6.57 o 
   0   4  18        0.02        3.11      7.30 o 
   1   4  18        0.00        5.30      7.44 o 
   2   4  18        1.21        2.54      6.94 o 
   3   4  18        3.66       12.44      8.04 o 
 -13   0  19        0.06        5.98      7.80 o 
 -11   0  19        0.13       -4.38      9.19 o 
  -9   0  19       22.77       20.41      7.91 o 
  -7   0  19       11.16        2.88      5.45 o 
  -5   0  19      168.32      188.67     11.99 o 
  -3   0  19      124.55      129.34     10.09 o 
  -1   0  19        5.41        5.11      4.05 o 
   1   0  19       34.19       40.49      9.19 o 
   3   0  19        4.44        6.30      8.97 o 
   5   0  19       66.91       43.91     12.50 o 
   7   0  19        7.93       13.78      8.87 o 
 -13   1  19        9.92       23.54      8.73 o 
 -12   1  19        2.36        1.01      5.66 o 
 -11   1  19       13.11       17.68      7.21 o 
 -10   1  19       12.01       24.21      7.56 o 
  -9   1  19       31.52       46.67      9.41 o 
  -8   1  19        9.55       11.57      5.75 o 
  -7   1  19        7.85       14.60      5.41 o 
  -6   1  19       29.32       23.65      5.77 o 
  -5   1  19       54.91       55.33      6.20 o 
  -4   1  19       17.05       10.89      3.48 o 
  -3   1  19       12.28        8.55      3.30 o 
  -2   1  19        9.81       10.99      4.31 o 
  -1   1  19       63.68       63.41      6.19 o 
   0   1  19       95.86      103.67      8.20 o 
   1   1  19        2.46       11.26      7.16 o 
   2   1  19      186.56      184.61     13.31 o 
   3   1  19        5.44        6.39      4.83 o 
   4   1  19        0.33       -0.49      4.74 o 
   5   1  19        0.42        2.02      5.19 o 
   6   1  19        7.51       11.30      7.42 o 
   7   1  19        0.45        2.90      7.75 o 
 -12   2  19        0.15       -0.88      6.06 o 
 -11   2  19        1.06        1.76      6.69 o 
 -10   2  19        8.34        5.73      6.67 o 
  -9   2  19        6.79        2.69      5.29 o 
  -8   2  19       23.39       28.88      6.71 o 
  -7   2  19        0.04       -1.45      4.56 o 
  -6   2  19        1.63       -0.50      4.20 o 
  -5   2  19        3.06       -1.87      3.95 o 
  -4   2  19       15.62       14.95      4.92 o 
  -3   2  19       29.49       28.30      8.00 o 
  -2   2  19        1.16        5.19      4.23 o 
  -1   2  19       76.56       65.66      7.34 o 
   0   2  19       34.54       26.85      5.66 o 
   1   2  19        0.23        0.66      4.86 o 
   2   2  19       19.81       15.90      6.20 o 
   3   2  19        8.39        1.11      6.77 o 
   4   2  19        2.35        0.06      6.48 o 
   5   2  19        1.18        1.89      5.70 o 
   6   2  19        1.38        1.96      6.34 o 
 -10   3  19        1.80        0.68      6.63 o 
  -9   3  19        0.32       -3.00      5.63 o 
  -8   3  19       28.96       33.36      6.83 o 
  -7   3  19        1.62        5.04      6.08 o 
  -6   3  19       15.38       14.64      5.82 o 
  -5   3  19       21.76       18.75      5.17 o 
  -4   3  19       15.14       14.50      7.70 o 
  -3   3  19        7.39        8.32      7.13 o 
  -2   3  19        9.79        9.18      6.69 o 
  -1   3  19        0.20        2.25      6.15 o 
   0   3  19        0.82        0.03      6.68 o 
   1   3  19       15.56       16.23      5.36 o 
   2   3  19        4.41        4.78      6.07 o 
   3   3  19        1.88        0.73      7.76 o 
   4   3  19        5.38        7.67      6.44 o 
   5   3  19        0.14      -10.77      7.18 o 
  -8   4  19       11.98       11.61      8.23 o 
  -7   4  19        8.85       11.22      5.58 o 
  -6   4  19       11.87       11.01      8.69 o 
  -5   4  19        0.08        3.60      9.30 o 
  -4   4  19        0.09        4.52      7.52 o 
  -3   4  19        2.45       -1.65      9.40 o 
  -2   4  19        2.89        9.69      9.35 o 
  -1   4  19        1.41        8.34      7.99 o 
   0   4  19        0.14        4.90      7.19 o 
   1   4  19       23.02       34.16      9.66 o 
   2   4  19       11.34       16.08     10.10 o 
 -12   0  20       14.03       25.75     11.54 o 
 -10   0  20       31.36       16.03      9.83 o 
  -8   0  20        0.44       -5.77      5.24 o 
  -6   0  20       94.71      113.59     10.20 o 
  -4   0  20        1.46       -0.19      4.36 o 
  -2   0  20        0.51       -0.59      4.83 o 
   0   0  20       10.42        3.31      7.37 o 
   2   0  20      161.13      172.13     19.34 o 
   4   0  20       16.84        1.82      9.19 o 
   6   0  20        7.27        3.63      8.33 o 
 -12   1  20        3.85       11.64      7.21 o 
 -11   1  20        5.98       15.59      7.44 o 
 -10   1  20       79.89      102.17     11.82 o 
  -9   1  20        0.07       -0.44      6.14 o 
  -8   1  20       27.19       32.55      6.41 o 
  -7   1  20        0.05        3.42      4.21 o 
  -6   1  20       14.52       12.11      4.45 o 
  -5   1  20       15.00       16.27      4.87 o 
  -4   1  20       44.94       36.56      4.50 o 
  -3   1  20       11.93       10.01      3.64 o 
  -2   1  20       20.88       16.46      4.46 o 
  -1   1  20       13.56       18.84      4.39 o 
   0   1  20       22.96       23.61      5.69 o 
   1   1  20        9.58        6.72      4.62 o 
   2   1  20      189.64      197.63     16.03 o 
   3   1  20        6.34        9.21      5.48 o 
   4   1  20        5.19        4.74      5.15 o 
   5   1  20        3.76        8.27      6.68 o 
   6   1  20        7.94       11.85      6.88 o 
 -11   2  20        8.35        4.96      6.95 o 
 -10   2  20        7.49       11.92      6.21 o 
  -9   2  20        4.44        7.63      6.13 o 
  -8   2  20        0.81        3.81      5.55 o 
  -7   2  20        4.29        0.86      4.68 o 
  -6   2  20        6.27        4.86      4.64 o 
  -5   2  20        3.99        0.07      3.99 o 
  -4   2  20        0.14       -2.79      4.52 o 
  -3   2  20        0.00       -2.76      5.11 o 
  -2   2  20        0.22       -2.96      4.38 o 
  -1   2  20       11.35        6.34      4.48 o 
   0   2  20        0.24        2.07      4.32 o 
   1   2  20        0.00       -2.44      5.09 o 
   2   2  20       10.20        2.46      5.87 o 
   3   2  20       14.01       10.92      6.44 o 
   4   2  20        0.08       -2.00      6.16 o 
   5   2  20       14.77       19.66      7.29 o 
   6   2  20        2.81        3.61      6.79 o 
 -10   3  20        2.43       -1.14      7.28 o 
  -9   3  20        9.25        2.78      5.58 o 
  -8   3  20       16.58       17.92      6.60 o 
  -7   3  20       28.05       24.75      6.37 o 
  -6   3  20        0.03        1.05      4.13 o 
  -5   3  20        1.69       -3.31      7.75 o 
  -4   3  20       10.65        7.11      7.43 o 
  -3   3  20        2.73       -0.10      7.99 o 
  -2   3  20        0.05       10.18      9.46 o 
  -1   3  20        7.83        9.62      7.77 o 
   0   3  20        0.41        2.35      8.39 o 
   1   3  20        0.91        5.17      6.38 o 
   2   3  20        0.01       -1.51      4.89 o 
   3   3  20        2.80        3.12      6.39 o 
   4   3  20        0.00        1.37      8.80 o 
  -7   4  20        2.58        2.13     10.22 o 
  -6   4  20        0.00       11.15     11.70 o 
  -5   4  20        1.76        0.89     10.08 o 
  -4   4  20        0.58       -6.86      9.97 o 
  -3   4  20        2.21        0.89      7.01 o 
  -2   4  20        0.66        1.15      9.22 o 
  -1   4  20        1.90        4.51      8.96 o 
   0   4  20        4.95        2.44      7.29 o 
   1   4  20        1.05        2.92      7.38 o 
 -11   0  21        1.43        4.91      9.72 o 
  -9   0  21        2.51       -7.37      8.44 o 
  -7   0  21        3.71        6.09      6.94 o 
  -5   0  21        3.15        5.26      5.49 o 
  -3   0  21       31.02       31.03      6.70 o 
  -1   0  21       17.00       16.77      6.84 o 
   1   0  21       26.19       20.62      8.87 o 
   3   0  21        8.60        0.21      8.97 o 
   5   0  21        0.00       -5.66      9.30 o 
 -12   1  21        0.59        6.73      8.79 o 
 -11   1  21        1.04        9.79      7.77 o 
 -10   1  21       17.53       28.56      7.62 o 
  -9   1  21        2.44        0.11      9.03 o 
  -8   1  21        7.66       10.46      5.20 o 
  -7   1  21        7.79        4.34      5.19 o 
  -6   1  21        2.07        0.99      4.68 o 
  -5   1  21        0.22       -1.31      4.25 o 
  -4   1  21        0.67        2.17      3.89 o 
  -3   1  21        0.99        2.30      3.79 o 
  -2   1  21        1.09        3.10      3.98 o 
  -1   1  21        2.10        7.05      4.77 o 
   0   1  21        0.84        1.80      5.82 o 
   1   1  21        0.76        1.59      5.80 o 
   2   1  21        3.46        9.42      5.40 o 
   3   1  21        2.14        3.59      4.87 o 
   4   1  21        0.85        2.22      6.87 o 
   5   1  21        0.58        0.34      7.38 o 
   6   1  21        0.84        0.40      5.73 o 
 -11   2  21        5.01       -7.99      6.53 o 
 -10   2  21        5.88        2.30      5.99 o 
  -9   2  21       28.84       31.53      6.73 o 
  -8   2  21        8.06        6.70      5.41 o 
  -7   2  21       16.95       13.48      5.15 o 
  -6   2  21        5.58        6.42      4.93 o 
  -5   2  21        6.67        3.09      4.90 o 
  -4   2  21        4.74       -0.82      5.83 o 
  -3   2  21        2.22        2.37      4.48 o 
  -2   2  21        3.25        5.03      5.26 o 
  -1   2  21       17.22       19.77      5.41 o 
   0   2  21       11.93       10.36      5.03 o 
   1   2  21        0.59        0.25      5.06 o 
   2   2  21        0.24       -3.06      4.77 o 
   3   2  21        0.62        1.62      4.78 o 
   4   2  21        1.26        1.04      5.34 o 
   5   2  21        2.48        4.42      6.03 o 
  -9   3  21        1.21        2.15      5.29 o 
  -8   3  21        2.92        4.26      6.26 o 
  -7   3  21        6.80       12.42      5.34 o 
  -6   3  21        1.48        7.54      7.13 o 
  -5   3  21        4.59       -7.06      5.96 o 
  -4   3  21        1.26        9.80      8.88 o 
  -3   3  21        2.13        3.43      6.27 o 
  -2   3  21        0.18        5.76      6.63 o 
  -1   3  21        3.08        0.50      6.62 o 
   0   3  21        0.10        3.06      7.80 o 
   1   3  21        6.70        6.68      7.82 o 
   2   3  21        0.19        3.03      7.72 o 
   3   3  21        0.17        0.44      7.22 o 
  -5   4  21        0.82       -0.80      7.55 o 
  -4   4  21        0.03       -3.69      7.43 o 
  -3   4  21        0.90        7.06      9.72 o 
  -2   4  21        0.57        4.64      8.65 o 
  -1   4  21        0.42        6.56      8.34 o 
 -10   0  22        0.44        2.56      8.01 o 
  -8   0  22       10.78       15.07     10.04 o 
  -6   0  22       11.77        7.69      9.94 o 
  -4   0  22       55.69       67.74      8.80 o 
  -2   0  22       17.26       17.52      7.05 o 
   0   0  22      106.65      110.90     15.81 o 
   2   0  22        9.21        7.69      7.91 o 
   4   0  22        0.96       -6.09      9.08 o 
 -11   1  22        7.69       15.40      9.11 o 
 -10   1  22        3.45        7.55      8.49 o 
  -9   1  22        2.16        9.33      6.16 o 
  -8   1  22        1.54        5.69      5.27 o 
  -7   1  22        0.04       -1.11      4.82 o 
  -6   1  22        6.95        8.40      4.19 o 
  -5   1  22        2.83        5.61      3.84 o 
  -4   1  22       12.62       12.46      6.46 o 
  -3   1  22       11.32       13.54      5.37 o 
  -2   1  22       45.37       38.98      5.66 o 
  -1   1  22       20.34       16.44      6.72 o 
   0   1  22       51.22       53.88     14.69 o 
   1   1  22        2.87        7.98      6.84 o 
   2   1  22        0.00        1.32      6.54 o 
   3   1  22        5.95        5.93      5.84 o 
   4   1  22        3.48        5.08      6.65 o 
   5   1  22        8.40       16.90      9.94 o 
 -10   2  22        4.21        2.71      7.16 o 
  -9   2  22       54.10       69.27      8.87 o 
  -8   2  22        5.34        5.87      6.02 o 
  -7   2  22        3.13        6.82      5.62 o 
  -6   2  22        6.81        4.48      4.71 o 
  -5   2  22        4.22        0.83      7.80 o 
  -4   2  22        3.97        5.21      5.51 o 
  -3   2  22       12.78       14.86      7.64 o 
  -2   2  22        0.48        3.08      5.16 o 
  -1   2  22        0.45        0.17      4.66 o 
   0   2  22        0.11        4.28      6.52 o 
   1   2  22        1.76        3.58      6.88 o 
   2   2  22        0.52        0.22      7.44 o 
   3   2  22        5.84        6.99      5.39 o 
   4   2  22        0.88        2.08      5.60 o 
  -8   3  22        7.53        7.55      5.93 o 
  -7   3  22       19.73       27.16      9.15 o 
  -6   3  22        0.18       -0.86      9.07 o 
  -5   3  22        0.09       -2.89      8.38 o 
  -4   3  22        2.36       -1.48      6.16 o 
  -3   3  22       20.86       17.97      8.07 o 
  -2   3  22       13.14        3.63      6.26 o 
  -1   3  22        0.55       -2.74      7.88 o 
   0   3  22        0.37       -0.35      7.80 o 
   1   3  22        0.01        1.50      9.94 o 
   2   3  22        0.27        3.05      6.81 o 
 -11   0  23       11.97       23.19     10.36 o 
  -9   0  23        7.70       12.29      8.65 o 
  -7   0  23        5.17        1.82      9.72 o 
  -5   0  23       31.28       28.63      6.68 o 
  -3   0  23        2.74        7.59      7.80 o 
  -1   0  23       31.78       36.65     11.54 o 
   1   0  23        3.71       14.00      8.23 o 
   3   0  23        0.58        5.34     10.15 o 
 -10   1  23       10.51       13.40      6.83 o 
  -9   1  23       21.20       16.12      8.71 o 
  -8   1  23        8.46        9.00      7.72 o 
  -7   1  23       10.88        7.37      4.83 o 
  -6   1  23        0.43        0.13      4.95 o 
  -5   1  23        0.75        2.11      4.89 o 
  -4   1  23       13.04        4.39      6.23 o 
  -3   1  23       10.03        6.58      5.83 o 
  -2   1  23       28.39       32.11      7.19 o 
  -1   1  23        4.47        2.80      5.47 o 
   0   1  23        0.35       -5.19      4.80 o 
   1   1  23        5.17        6.61      5.63 o 
   2   1  23        7.07        8.99      6.34 o 
   3   1  23        5.70        6.01      6.54 o 
   4   1  23        2.85       10.75      8.60 o 
  -9   2  23       18.68       23.62      7.43 o 
  -8   2  23       14.34       18.04      6.39 o 
  -7   2  23        0.83        2.30      6.18 o 
  -6   2  23        4.44        8.76      8.18 o 
  -5   2  23        1.40        7.13      6.83 o 
  -4   2  23        5.88        5.25      6.26 o 
  -3   2  23        6.31        8.43      7.52 o 
  -2   2  23        0.71        2.56      5.26 o 
  -1   2  23        7.31        7.63      6.62 o 
   0   2  23        0.02        5.19      7.35 o 
   1   2  23        1.41        5.53      6.32 o 
   2   2  23        0.70       -6.77      4.95 o 
   3   2  23        1.82        0.43      7.62 o 
  -7   3  23        0.40        1.11      8.50 o 
  -6   3  23        2.67        6.72      9.87 o 
  -5   3  23        0.01        0.04      7.34 o 
  -4   3  23        2.33       15.17      8.52 o 
  -3   3  23        0.20        8.27      8.66 o 
  -2   3  23        0.00        4.06      7.04 o 
  -1   3  23        0.01        6.74     12.45 o 
   0   3  23        0.63        1.79      6.98 o 
 -10   0  24        1.69       -3.85     11.11 o 
  -8   0  24        1.25       -0.32     11.01 o 
  -6   0  24       38.33       39.75     12.61 o 
  -4   0  24       42.84       46.90     10.90 o 
  -2   0  24       54.22       57.27     11.75 o 
   0   0  24      188.36      215.29     22.44 o 
   2   0  24        8.22        8.97      8.01 o 
  -9   1  24        0.28        3.08      7.11 o 
  -8   1  24        0.93        4.35      6.60 o 
  -7   1  24        5.35        8.57      6.02 o 
  -6   1  24        0.14        2.13      4.49 o 
  -5   1  24        6.20        8.86      6.96 o 
  -4   1  24        1.46       -1.58      5.99 o 
  -3   1  24        0.00       -0.68      5.19 o 
  -2   1  24        3.62       -0.01      8.76 o 
  -1   1  24        0.01        5.67      6.89 o 
   0   1  24       56.67       56.33      8.93 o 
   1   1  24        5.32       -4.83      6.68 o 
   2   1  24       12.38       11.06      6.78 o 
  -8   2  24        0.27        4.03      6.72 o 
  -7   2  24       16.81       16.81      6.13 o 
  -6   2  24        3.51        7.32      8.37 o 
  -5   2  24        5.02        4.29      7.83 o 
  -4   2  24        3.00        4.69      7.85 o 
  -3   2  24        6.67        9.11      6.83 o 
  -2   2  24        0.15        0.85      5.23 o 
  -1   2  24        1.27        7.48      9.83 o 
   0   2  24        3.80        1.35      6.18 o 
   1   2  24        1.09       -3.69      7.59 o 
  -9   0  25        0.89       -2.67     12.29 o 
  -7   0  25        4.43       10.15     11.54 o 
  -5   0  25        3.53       -2.03      9.51 o 
  -3   0  25       20.20       23.19     10.15 o 
  -1   0  25        1.52        2.03      9.08 o 
   1   0  25        6.91        8.55      8.44 o 
  -8   1  25        6.72       16.09      8.30 o 
  -7   1  25        3.03       -1.22      7.44 o 
  -6   1  25        2.58        6.99      6.62 o 
  -5   1  25        0.29       -0.75      4.90 o 
  -4   1  25        1.43        1.38      5.01 o 
  -3   1  25        5.18        3.53      7.05 o 
  -2   1  25        4.98        3.12      6.84 o 
  -1   1  25        0.27       -2.44      6.36 o 
   0   1  25        0.01        0.29      6.72 o 
   1   1  25        9.47        2.54      6.09 o 
  -6   2  25        0.22       -5.60      7.64 o 
  -5   2  25        1.36       -0.99      7.75 o 
  -4   2  25        0.00       -6.25      7.57 o 
  -3   2  25        1.47        5.57      6.55 o 
  -2   2  25        1.09       -4.06      7.48 o 
  -1   2  25        0.23       10.47     11.33 o 
  -6   0  26        0.15        1.71     11.11 o 
  -2   0  26        6.78        9.08      7.69 o 
   0   0  26       19.56       28.85     12.93 o 
  -7   1  26        3.70       11.33     13.57 o 
  -6   1  26        1.57        6.98      7.54 o 
  -5   1  26        0.73       -4.07      6.92 o 
  -4   1  26        1.90        1.92      7.80 o 
  -3   1  26        0.51        2.14      7.69 o 
  -2   1  26        0.72       -0.43      7.80 o 
  -1   1  26        2.62        2.28      5.75 o 
                                                 
